# Supplementary material for: Predicting gene-specific regulation with transcriptomic and epigenetic single-cell data
Source: Bioinformatics. 2026 May 15;42(6):btag299. doi: 10.1093/bioinformatics/btag299 (PMC13283429; doi:10.1093/bioinformatics/btag299)
Supplement: btag299_Supplementary_Data [file btag299_supplementary_data.zip]

Archive with 4 entries (4 files):
- go_enrichment_mc100_spearman_q0_500bp_all_terms.tsv
- MetaFR_Supplementary_Material.pdf
- pastaa_results_FDR_pbmc.tsv
- go_enrichment_aggr_sc_spearman_q0_500bp_all_terms.tsv
