# Supplementary material for: Predicting gene-specific regulation with transcriptomic and epigenetic single-cell data
Source: Bioinformatics. 2026 May 15;42(6):btag299. doi: 10.1093/bioinformatics/btag299 (PMC13283429; doi:10.1093/bioinformatics/btag299)
Supplement: btag299_Supplementary_Data [file btag299_supplementary_data.zip › go_enrichment_mc100_spearman_q0_500bp_all_terms.tsv]

term_id	term_name	source	p_value	term_size	intersection_size	precision	recall
GO:0009987	cellular process	GO:BP	2.29783866637979e-173	16863	5787	0.826478149100257	0.343177370574631
GO:0008150	biological_process	GO:BP	9.28089891950032e-164	17627	5951	0.849900028563268	0.337607080047654
GO:0008152	metabolic process	GO:BP	8.08608220792529e-146	11075	4132	0.590117109397315	0.373092550790068
GO:0044238	primary metabolic process	GO:BP	7.71170300776835e-120	9870	3690	0.526992287917738	0.373860182370821
GO:0043170	macromolecule metabolic process	GO:BP	2.58779548998786e-102	9020	3371	0.481433876035418	0.373725055432372
GO:0009058	biosynthetic process	GO:BP	1.932126166016e-88	7663	2901	0.414310197086547	0.378572360694245
GO:0065007	biological regulation	GO:BP	2.68147766760769e-75	12035	4156	0.593544701513853	0.345326132114666
GO:0050794	regulation of cellular process	GO:BP	3.36740768282264e-74	11243	3921	0.559982862039417	0.34875033354087
GO:0050789	regulation of biological process	GO:BP	5.20389401433851e-74	11631	4033	0.575978291916595	0.346745765626343
GO:0009059	macromolecule biosynthetic process	GO:BP	1.17148705430045e-68	6656	2506	0.357897743501857	0.376502403846154
GO:0019222	regulation of metabolic process	GO:BP	1.38427510989284e-67	6392	2418	0.345329905741217	0.37828535669587
GO:0010467	gene expression	GO:BP	7.63815986073058e-64	6243	2355	0.336332476435304	0.37722248918789
GO:0048518	positive regulation of biological process	GO:BP	2.11907205182991e-62	6206	2337	0.333761782347901	0.37657106026426
GO:0048522	positive regulation of cellular process	GO:BP	1.75987538744529e-60	5867	2221	0.317195087117966	0.3785580364752
GO:0071840	cellular component organization or biogenesis	GO:BP	5.08537541528534e-60	6732	2492	0.355898314767209	0.370172311348782
GO:0048583	regulation of response to stimulus	GO:BP	5.37294385579312e-57	3970	1590	0.227077977720651	0.400503778337531
GO:0060255	regulation of macromolecule metabolic process	GO:BP	6.72885169635852e-57	5854	2201	0.314338760354185	0.375982234369662
GO:0019538	protein metabolic process	GO:BP	4.46181194683835e-55	4632	1800	0.25706940874036	0.38860103626943
GO:0048519	negative regulation of biological process	GO:BP	4.14666049624325e-54	5251	1996	0.285061411025421	0.380118072748048
GO:0048523	negative regulation of cellular process	GO:BP	4.77706323939508e-54	5047	1930	0.275635532704941	0.382405389340202
GO:0006139	nucleobase-containing compound metabolic process	GO:BP	7.37082223590868e-53	5613	2106	0.300771208226221	0.375200427578835
GO:0016043	cellular component organization	GO:BP	9.50914738749944e-51	6526	2384	0.340474150242788	0.365307998774134
GO:0009056	catabolic process	GO:BP	3.65268132010872e-50	2617	1106	0.157954870037132	0.42262132212457
GO:0051179	localization	GO:BP	2.51913507421156e-49	5319	1996	0.285061411025421	0.375258507238203
GO:0080090	regulation of primary metabolic process	GO:BP	6.88657184396862e-49	5335	1999	0.285489860039989	0.374695407685098
GO:0006950	response to stress	GO:BP	6.88657184396862e-49	3916	1539	0.219794344473008	0.393003064351379
GO:0050896	response to stimulus	GO:BP	4.15799019472412e-47	8901	3093	0.441730934018852	0.347489046174587
GO:0051716	cellular response to stimulus	GO:BP	5.14354008091592e-45	7301	2595	0.370608397600686	0.355430762909191
GO:0090304	nucleic acid metabolic process	GO:BP	5.74999833802708e-45	5061	1893	0.270351328191945	0.374036751630113
GO:0035556	intracellular signal transduction	GO:BP	2.63953351246488e-43	2944	1192	0.170237075121394	0.404891304347826
GO:0009889	regulation of biosynthetic process	GO:BP	6.82686256242358e-43	5174	1919	0.274064552984861	0.370892926169308
GO:0051234	establishment of localization	GO:BP	1.12354092490969e-41	4695	1760	0.251356755212796	0.374866879659212
GO:0010556	regulation of macromolecule biosynthetic process	GO:BP	2.52714896809166e-41	5010	1859	0.265495572693516	0.371057884231537
GO:0009893	positive regulation of metabolic process	GO:BP	4.57604336357605e-41	3569	1391	0.198657526421023	0.3897450266181
GO:0006810	transport	GO:BP	2.2273625294964e-40	4376	1651	0.235789774350186	0.377285191956124
GO:0009966	regulation of signal transduction	GO:BP	4.37540962520932e-40	3019	1204	0.171950871179663	0.398807552169593
GO:0051641	cellular localization	GO:BP	1.0638642963968e-39	3442	1343	0.191802342187946	0.390180127832655
GO:0010468	regulation of gene expression	GO:BP	1.40828348669139e-39	4903	1816	0.259354470151385	0.370385478278605
GO:0034654	nucleobase-containing compound biosynthetic process	GO:BP	3.89525031213561e-39	4719	1755	0.250642673521851	0.371900826446281
GO:0033036	macromolecule localization	GO:BP	2.29698176893192e-38	3011	1194	0.170522707797772	0.396545998007307
GO:0023051	regulation of signaling	GO:BP	3.15396401849728e-38	3447	1338	0.191088260497001	0.3881636205396
GO:0002684	positive regulation of immune system process	GO:BP	3.2090211051353e-38	1091	521	0.0744073121965153	0.477543538038497
GO:0010646	regulation of cell communication	GO:BP	4.18343793876976e-38	3455	1340	0.191373893173379	0.387843704775687
GO:0048584	positive regulation of response to stimulus	GO:BP	4.87002949730987e-38	2315	957	0.136675235646958	0.413390928725702
GO:0016070	RNA metabolic process	GO:BP	6.67039739158427e-38	4511	1682	0.240217080834047	0.372866326756817
GO:0002682	regulation of immune system process	GO:BP	1.62718552963359e-37	1572	695	0.0992573550414167	0.442111959287532
GO:0050776	regulation of immune response	GO:BP	2.21619212861363e-37	939	461	0.06583833190517	0.490947816826411
GO:0010604	positive regulation of macromolecule metabolic process	GO:BP	8.44671859686451e-37	3261	1270	0.181376749500143	0.389451088623122
GO:0141187	nucleic acid biosynthetic process	GO:BP	5.5358279142016e-36	4429	1646	0.23507569265924	0.371641454052834
GO:0032774	RNA biosynthetic process	GO:BP	3.45971894937273e-35	4320	1607	0.229505855469866	0.371990740740741
GO:0006793	phosphorus metabolic process	GO:BP	1.0419154701146e-34	2383	967	0.138103399028849	0.405791019723038
GO:0006796	phosphate-containing compound metabolic process	GO:BP	1.0419154701146e-34	2380	966	0.13796058269066	0.405882352941176
GO:0016192	vesicle-mediated transport	GO:BP	1.20096696156778e-34	1585	690	0.0985432733504713	0.435331230283912
GO:0001775	cell activation	GO:BP	1.45653900222427e-34	1130	525	0.0749785775492716	0.464601769911504
GO:0008104	protein localization	GO:BP	3.45776807704157e-34	2558	1024	0.146243930305627	0.400312744331509
GO:0070727	cellular macromolecule localization	GO:BP	3.47850710715756e-34	2570	1028	0.146815195658383	0.4
GO:0045321	leukocyte activation	GO:BP	9.14313730273422e-34	978	466	0.0665524135961154	0.476482617586912
GO:0050778	positive regulation of immune response	GO:BP	1.47818231450775e-33	752	379	0.0541273921736647	0.503989361702128
GO:0033554	cellular response to stress	GO:BP	1.8657980970355e-33	1819	768	0.10968294772922	0.422210005497526
GO:0002376	immune system process	GO:BP	6.96508845838734e-33	2850	1116	0.159383033419023	0.391578947368421
GO:0002764	immune response-regulating signaling pathway	GO:BP	1.15648720193398e-32	534	290	0.0414167380748358	0.543071161048689
GO:0051246	regulation of protein metabolic process	GO:BP	2.78961103911155e-32	1846	773	0.110397029420166	0.418743228602384
GO:0046649	lymphocyte activation	GO:BP	3.01549918493815e-31	814	397	0.0566980862610683	0.487714987714988
GO:0009057	macromolecule catabolic process	GO:BP	7.4708943042658e-31	1408	614	0.0876892316481005	0.436079545454545
GO:0002757	immune response-activating signaling pathway	GO:BP	1.02564893730938e-30	488	267	0.0381319622964867	0.547131147540984
GO:0007165	signal transduction	GO:BP	1.67470058327323e-30	5952	2095	0.299200228506141	0.35198252688172
GO:0043412	macromolecule modification	GO:BP	2.65801143108008e-30	3001	1154	0.164810054270209	0.384538487170943
GO:0009891	positive regulation of biosynthetic process	GO:BP	3.2325962817183e-30	2673	1045	0.149243073407598	0.390946502057613
GO:0010557	positive regulation of macromolecule biosynthetic process	GO:BP	4.48262186609951e-30	2570	1010	0.14424450157098	0.392996108949416
GO:0051239	regulation of multicellular organismal process	GO:BP	5.44109540613259e-30	2945	1134	0.161953727506427	0.385059422750424
GO:0009892	negative regulation of metabolic process	GO:BP	9.17327194752398e-30	2806	1087	0.15524135961154	0.387384176764077
GO:0044085	cellular component biogenesis	GO:BP	3.32479794813287e-29	3363	1267	0.180948300485576	0.376746952126078
GO:0012501	programmed cell death	GO:BP	1.05077004752641e-28	1983	806	0.115109968580406	0.406454866364095
GO:0006996	organelle organization	GO:BP	1.23124200099453e-28	3554	1326	0.189374464438732	0.373100731570062
GO:0008219	cell death	GO:BP	1.25814863076677e-28	1987	807	0.115252784918595	0.406139909411173
GO:1902531	regulation of intracellular signal transduction	GO:BP	1.48448946338782e-28	1944	792	0.113110539845758	0.407407407407407
GO:0036211	protein modification process	GO:BP	1.89569981535069e-28	2819	1085	0.154955726935161	0.384888258247606
GO:0045184	establishment of protein localization	GO:BP	3.37848923803269e-28	1730	717	0.102399314481577	0.414450867052023
GO:0023052	signaling	GO:BP	8.99153359838214e-28	6449	2231	0.318623250499857	0.345945107768646
GO:0007154	cell communication	GO:BP	1.13243788619286e-27	6474	2238	0.319622964867181	0.345690454124189
GO:0002253	activation of immune response	GO:BP	8.13560108517429e-27	552	284	0.0405598400457012	0.514492753623188
GO:0001819	positive regulation of cytokine production	GO:BP	1.04297583065034e-26	490	259	0.036989431590974	0.528571428571429
GO:0032879	regulation of localization	GO:BP	1.59306114686669e-26	2025	811	0.115824050271351	0.400493827160494
GO:0001817	regulation of cytokine production	GO:BP	1.83936104608705e-26	775	369	0.0526992287917738	0.476129032258065
GO:0001816	cytokine production	GO:BP	5.13805044430576e-26	781	370	0.0528420451299629	0.473751600512164
GO:0006915	apoptotic process	GO:BP	8.07140733084557e-26	1919	772	0.110254213081977	0.402292860865034
GO:0071705	nitrogen compound transport	GO:BP	1.9543935483242e-25	1915	769	0.109825764067409	0.401566579634465
GO:0019219	regulation of nucleobase-containing compound metabolic process	GO:BP	2.73667647818317e-25	3942	1432	0.204512996286775	0.363267376966007
GO:0009894	regulation of catabolic process	GO:BP	4.08022852198591e-25	1033	460	0.0656955155669809	0.445304937076476
GO:0080134	regulation of response to stress	GO:BP	5.00550119258893e-25	1377	582	0.0831191088260497	0.422657952069717
GO:0141124	intracellular signaling cassette	GO:BP	6.32776542853553e-25	1901	762	0.108826049700086	0.400841662283009
GO:0010605	negative regulation of macromolecule metabolic process	GO:BP	7.0194262851793e-25	2590	992	0.141673807483576	0.383011583011583
GO:0051649	establishment of localization in cell	GO:BP	1.92985650741471e-24	1999	793	0.113253356183947	0.396698349174587
GO:0007166	cell surface receptor signaling pathway	GO:BP	2.00556925707249e-24	2801	1059	0.151242502142245	0.378079257408069
GO:0002694	regulation of leukocyte activation	GO:BP	2.98774343078268e-24	576	287	0.0409882890602685	0.498263888888889
GO:0046907	intracellular transport	GO:BP	9.9165776186874e-24	1374	576	0.0822622107969152	0.419213973799127
GO:0065009	regulation of molecular function	GO:BP	1.70867415878154e-23	1489	615	0.0878320479862896	0.413028878441907
GO:0006955	immune response	GO:BP	1.85160759038586e-23	2051	806	0.115109968580406	0.39297903461726
GO:0002768	immune response-regulating cell surface receptor signaling pathway	GO:BP	1.99541421205469e-23	339	190	0.0271351042559269	0.56047197640118
GO:0010628	positive regulation of gene expression	GO:BP	3.73499781813485e-23	1195	511	0.0729791488146244	0.427615062761506
GO:0002831	regulation of response to biotic stimulus	GO:BP	4.71565029326996e-23	535	268	0.0382747786346758	0.500934579439252
GO:0002429	immune response-activating cell surface receptor signaling pathway	GO:BP	5.85001926086983e-23	308	176	0.0251356755212796	0.571428571428571
GO:0050865	regulation of cell activation	GO:BP	6.1026769962052e-23	632	305	0.0435589831476721	0.482594936708861
GO:0051128	regulation of cellular component organization	GO:BP	8.95715826615404e-23	2425	927	0.132390745501285	0.382268041237113
GO:0032101	regulation of response to external stimulus	GO:BP	9.00456184292368e-23	1075	467	0.0666952299343045	0.434418604651163
GO:0051249	regulation of lymphocyte activation	GO:BP	9.93481787215029e-23	509	257	0.0367037989145958	0.504911591355599
GO:0051252	regulation of RNA metabolic process	GO:BP	1.16180004322575e-22	3643	1321	0.188660382747786	0.362613230853692
GO:0006412	translation	GO:BP	1.24052461664578e-22	682	323	0.0461296772350757	0.473607038123167
GO:0006952	defense response	GO:BP	3.04303082040901e-22	1833	727	0.103827477863468	0.396617566830333
GO:0051240	positive regulation of multicellular organismal process	GO:BP	3.06012716599185e-22	1662	669	0.0955441302485004	0.402527075812274
GO:0009605	response to external stimulus	GO:BP	3.08027165766977e-22	2388	912	0.130248500428449	0.381909547738693
GO:0006897	endocytosis	GO:BP	3.6029243438439e-22	707	331	0.0472722079405884	0.468175388967468
GO:0015031	protein transport	GO:BP	5.94030091801198e-22	1438	591	0.0844044558697515	0.410987482614743
GO:0098657	import into cell	GO:BP	6.47029063684173e-22	919	408	0.0582690659811482	0.443960826985854
GO:0044419	biological process involved in interspecies interaction between organisms	GO:BP	1.84383731960587e-21	1737	691	0.0986860896886604	0.397812320092113
GO:0048585	negative regulation of response to stimulus	GO:BP	2.55720371951788e-21	1671	668	0.0954013139103113	0.399760622381807
GO:0009607	response to biotic stimulus	GO:BP	4.21421802959927e-21	1612	647	0.0924021708083405	0.40136476426799
GO:0070887	cellular response to chemical stimulus	GO:BP	4.65218586686702e-21	2164	832	0.118823193373322	0.384473197781885
GO:0030163	protein catabolic process	GO:BP	5.98915566297876e-21	1026	443	0.0632676378177664	0.4317738791423
GO:0051049	regulation of transport	GO:BP	6.78942835672714e-21	1603	643	0.0918309054555841	0.401122894572676
GO:0023056	positive regulation of signaling	GO:BP	1.25164039233371e-20	1772	699	0.0998286203941731	0.394469525959368
GO:0009967	positive regulation of signal transduction	GO:BP	1.7228435526312e-20	1570	630	0.089974293059126	0.401273885350318
GO:0010647	positive regulation of cell communication	GO:BP	4.7273359287148e-20	1771	696	0.0994001713796058	0.392998306041784
GO:0022607	cellular component assembly	GO:BP	5.07060919470496e-20	3105	1133	0.161810911168238	0.364895330112721
GO:0031347	regulation of defense response	GO:BP	6.25897937249032e-20	802	359	0.0512710654098829	0.447630922693267
GO:0006351	DNA-templated transcription	GO:BP	6.96439560876574e-20	3505	1260	0.179948586118252	0.359486447931526
GO:0042110	T cell activation	GO:BP	9.83532114267206e-20	582	277	0.0395601256783776	0.475945017182131
GO:0045088	regulation of innate immune response	GO:BP	9.87598247901627e-20	444	224	0.0319908597543559	0.504504504504504
GO:2001141	regulation of RNA biosynthetic process	GO:BP	1.50072876148848e-19	3386	1220	0.174235932590688	0.360307147076196
GO:0007159	leukocyte cell-cell adhesion	GO:BP	1.72475225516518e-19	415	212	0.0302770636960868	0.510843373493976
GO:0043933	protein-containing complex organization	GO:BP	2.06596235582691e-19	1828	712	0.101685232790631	0.389496717724289
GO:0051707	response to other organism	GO:BP	2.22325851171397e-19	1570	625	0.0892602113681805	0.398089171974522
GO:0043207	response to external biotic stimulus	GO:BP	2.2255922834588e-19	1573	626	0.0894030277063696	0.397965670692943
GO:0006355	regulation of DNA-templated transcription	GO:BP	3.38819266090802e-19	3368	1212	0.173093401885176	0.359857482185273
GO:0002833	positive regulation of response to biotic stimulus	GO:BP	4.780949057154e-19	395	203	0.028991716652385	0.513924050632911
GO:0043067	regulation of programmed cell death	GO:BP	5.91428885074654e-19	1502	600	0.0856898029134533	0.399467376830892
GO:0002696	positive regulation of leukocyte activation	GO:BP	6.05052570234216e-19	363	190	0.0271351042559269	0.523415977961432
GO:0030097	hemopoiesis	GO:BP	8.42544587663074e-19	975	417	0.05955441302485	0.427692307692308
GO:0032103	positive regulation of response to external stimulus	GO:BP	1.15012114152092e-18	636	294	0.0419880034275921	0.462264150943396
GO:0002181	cytoplasmic translation	GO:BP	1.24404488406307e-18	164	105	0.0149957155098543	0.640243902439024
GO:0050867	positive regulation of cell activation	GO:BP	1.88223574812657e-18	381	196	0.0279920022850614	0.514435695538058
GO:0009896	positive regulation of catabolic process	GO:BP	2.97583274240729e-18	543	258	0.0368466152527849	0.475138121546961
GO:0065003	protein-containing complex assembly	GO:BP	2.98335370837521e-18	1633	641	0.0915452727792059	0.392529087568892
GO:0009968	negative regulation of signal transduction	GO:BP	3.1459159016476e-18	1318	534	0.0762639245929734	0.4051593323217
GO:0023057	negative regulation of signaling	GO:BP	3.5015643484825e-18	1427	571	0.0815481291059697	0.400140154169587
GO:0010648	negative regulation of cell communication	GO:BP	4.15809814027648e-18	1428	571	0.0815481291059697	0.399859943977591
GO:0043065	positive regulation of apoptotic process	GO:BP	6.32632219608334e-18	527	251	0.0358469008854613	0.476280834914611
GO:0042981	regulation of apoptotic process	GO:BP	7.60630820355062e-18	1458	580	0.0828334761496715	0.397805212620027
GO:0065008	regulation of biological quality	GO:BP	8.29324957618936e-18	2923	1061	0.151528134818623	0.362983236400958
GO:0044281	small molecule metabolic process	GO:BP	8.29324957618936e-18	1759	681	0.0972579263067695	0.387151790790222
GO:0045087	innate immune response	GO:BP	9.09583641304623e-18	972	412	0.0588403313339046	0.423868312757202
GO:0006396	RNA processing	GO:BP	1.12071208830779e-17	1010	425	0.0606969437303628	0.420792079207921
GO:0006954	inflammatory response	GO:BP	1.27402333279409e-17	855	370	0.0528420451299629	0.432748538011696
GO:0009890	negative regulation of biosynthetic process	GO:BP	1.30462561530029e-17	2247	841	0.120108540417024	0.37427681352915
GO:0051251	positive regulation of lymphocyte activation	GO:BP	1.31288848892236e-17	331	174	0.0248500428449015	0.525679758308157
GO:0097190	apoptotic signaling pathway	GO:BP	1.5024314946961e-17	605	279	0.0398457583547558	0.461157024793388
GO:0045089	positive regulation of innate immune response	GO:BP	1.5024314946961e-17	369	189	0.0269922879177378	0.51219512195122
GO:1903037	regulation of leukocyte cell-cell adhesion	GO:BP	1.72870756410376e-17	377	192	0.0274207369323051	0.509283819628647
GO:0043068	positive regulation of programmed cell death	GO:BP	2.46099856065512e-17	545	256	0.0365609825764067	0.469724770642202
GO:0030155	regulation of cell adhesion	GO:BP	2.66940902632275e-17	794	347	0.0495572693516138	0.437027707808564
GO:0010558	negative regulation of macromolecule biosynthetic process	GO:BP	3.0289940161891e-17	2180	817	0.116680948300486	0.374770642201835
GO:0042592	homeostatic process	GO:BP	3.15691036056374e-17	1720	665	0.0949728648957441	0.386627906976744
GO:0031399	regulation of protein modification process	GO:BP	3.2283244194442e-17	1044	435	0.0621251071122536	0.416666666666667
GO:0022613	ribonucleoprotein complex biogenesis	GO:BP	3.80282958695761e-17	475	229	0.0327049414453013	0.482105263157895
GO:0031349	positive regulation of defense response	GO:BP	5.64492802929824e-17	500	238	0.0339902884890031	0.476
GO:1901652	response to peptide	GO:BP	6.13635451186553e-17	950	401	0.0572693516138246	0.422105263157895
GO:0002521	leukocyte differentiation	GO:BP	8.63764773117151e-17	636	288	0.0411311053984576	0.452830188679245
GO:0034097	response to cytokine	GO:BP	1.73928427967057e-16	935	394	0.056269637246501	0.421390374331551
GO:0016310	phosphorylation	GO:BP	2.19434829323355e-16	1310	523	0.0746929448728935	0.399236641221374
GO:0050863	regulation of T cell activation	GO:BP	2.42775099515726e-16	387	193	0.0275635532704941	0.498708010335917
GO:0002758	innate immune response-activating signaling pathway	GO:BP	3.94917910758247e-16	280	150	0.0214224507283633	0.535714285714286
GO:0002218	activation of innate immune response	GO:BP	4.32719120847157e-16	300	158	0.022564981433876	0.526666666666667
GO:0002683	negative regulation of immune system process	GO:BP	7.38840462589197e-16	514	240	0.0342759211653813	0.466926070038911
GO:0006914	autophagy	GO:BP	8.13651721697907e-16	590	268	0.0382747786346758	0.454237288135593
GO:0061919	process utilizing autophagic mechanism	GO:BP	8.13651721697907e-16	590	268	0.0382747786346758	0.454237288135593
GO:0033365	protein localization to organelle	GO:BP	8.42962691906296e-16	1003	415	0.0592687803484719	0.413758723828514
GO:0032880	regulation of protein localization	GO:BP	9.10112413495386e-16	906	381	0.0544130248500428	0.420529801324503
GO:1903131	mononuclear cell differentiation	GO:BP	1.01724576998237e-15	534	247	0.0352756355327049	0.462546816479401
GO:0051247	positive regulation of protein metabolic process	GO:BP	1.27121016729389e-15	1034	425	0.0606969437303628	0.411025145067698
GO:1902533	positive regulation of intracellular signal transduction	GO:BP	1.42348405624267e-15	1110	451	0.0644101685232791	0.406306306306306
GO:0019637	organophosphate metabolic process	GO:BP	1.54432829791027e-15	1064	435	0.0621251071122536	0.408834586466165
GO:0022407	regulation of cell-cell adhesion	GO:BP	2.33405215582707e-15	494	231	0.0329905741216795	0.467611336032389
GO:0051248	negative regulation of protein metabolic process	GO:BP	4.65629681935869e-15	674	296	0.0422736361039703	0.439169139465875
GO:0034655	nucleobase-containing compound catabolic process	GO:BP	6.63494579811632e-15	530	243	0.0347043701799486	0.458490566037736
GO:0051603	proteolysis involved in protein catabolic process	GO:BP	6.63494579811632e-15	782	334	0.0477006569551557	0.427109974424552
GO:0016071	mRNA metabolic process	GO:BP	6.85926953005305e-15	754	324	0.0462724935732648	0.429708222811671
GO:0044093	positive regulation of molecular function	GO:BP	1.05290428029744e-14	878	367	0.0524135961153956	0.417995444191344
GO:0098542	defense response to other organism	GO:BP	1.15666283789214e-14	1248	494	0.0705512710654099	0.395833333333333
GO:0045935	positive regulation of nucleobase-containing compound metabolic process	GO:BP	1.16873460420039e-14	2026	752	0.107397886318195	0.371174728529121
GO:0042254	ribosome biogenesis	GO:BP	1.28891394244128e-14	319	162	0.0231362467866324	0.507836990595611
GO:0006974	DNA damage response	GO:BP	1.28891394244128e-14	902	375	0.0535561268209083	0.415742793791574
GO:0032502	developmental process	GO:BP	1.5084003829739e-14	6503	2146	0.306483861753785	0.330001537751807
GO:1903039	positive regulation of leukocyte cell-cell adhesion	GO:BP	1.74583539756813e-14	277	145	0.0207083690374179	0.523465703971119
GO:1901700	response to oxygen-containing compound	GO:BP	2.19989712369191e-14	1653	628	0.0896886603827478	0.379915305505142
GO:0140546	defense response to symbiont	GO:BP	2.26111956116023e-14	1070	432	0.0616966580976864	0.403738317757009
GO:0048856	anatomical structure development	GO:BP	2.26111956116023e-14	5961	1980	0.282776349614396	0.332159033719175
GO:0002221	pattern recognition receptor signaling pathway	GO:BP	2.48820017958292e-14	263	139	0.0198514710082833	0.52851711026616
GO:0002252	immune effector process	GO:BP	2.97865652473922e-14	727	312	0.0445586975149957	0.429160935350757
GO:0051254	positive regulation of RNA metabolic process	GO:BP	4.92739048000552e-14	1826	683	0.0975435589831477	0.374041621029573
GO:0006909	phagocytosis	GO:BP	4.93635366923732e-14	240	129	0.0184233076263925	0.5375
GO:0042221	response to chemical	GO:BP	5.27855459247068e-14	3871	1334	0.190516995144244	0.344613794885043
GO:0071345	cellular response to cytokine stimulus	GO:BP	8.93779628373421e-14	843	351	0.0501285347043702	0.416370106761566
GO:0050793	regulation of developmental process	GO:BP	1.27615581051871e-13	2445	881	0.125821193944587	0.360327198364008
GO:0051130	positive regulation of cellular component organization	GO:BP	1.43327757045377e-13	1104	440	0.0628391888031991	0.398550724637681
GO:0006468	protein phosphorylation	GO:BP	1.64410492296521e-13	1217	478	0.0682662096543845	0.392769104354971
GO:0033043	regulation of organelle organization	GO:BP	1.9101179381557e-13	1144	453	0.0646958011996572	0.395979020979021
GO:0019220	regulation of phosphate metabolic process	GO:BP	2.36749697418399e-13	952	387	0.0552699228791774	0.406512605042017
GO:0050790	regulation of catalytic activity	GO:BP	2.36749697418399e-13	923	377	0.0538417594972865	0.408450704225352
GO:0010629	negative regulation of gene expression	GO:BP	2.46822840649217e-13	1122	445	0.0635532704941445	0.396613190730838
GO:0051174	regulation of phosphorus metabolic process	GO:BP	2.823288119039e-13	953	387	0.0552699228791774	0.406086044071354
GO:0040012	regulation of locomotion	GO:BP	3.31803813396014e-13	1062	424	0.0605541273921737	0.39924670433145
GO:0006886	intracellular protein transport	GO:BP	3.68442018532681e-13	685	293	0.041845187089403	0.427737226277372
GO:0002697	regulation of immune effector process	GO:BP	4.27189264507282e-13	400	189	0.0269922879177378	0.4725
GO:2001233	regulation of apoptotic signaling pathway	GO:BP	4.49801428454241e-13	379	181	0.0258497572122251	0.477572559366755
GO:0040011	locomotion	GO:BP	5.07174813089774e-13	1248	486	0.0694087403598972	0.389423076923077
GO:0051050	positive regulation of transport	GO:BP	5.87123002872783e-13	847	349	0.049842902027992	0.412042502951594
GO:0050870	positive regulation of T cell activation	GO:BP	6.91107300008919e-13	254	132	0.0188517566409597	0.519685039370079
GO:0002819	regulation of adaptive immune response	GO:BP	7.31003809405047e-13	217	117	0.0167095115681234	0.539170506912442
GO:2000145	regulation of cell motility	GO:BP	7.52164796943876e-13	1017	407	0.0581262496429592	0.400196656833825
GO:0007049	cell cycle	GO:BP	1.06354837416295e-12	1645	616	0.0879748643244787	0.374468085106383
GO:0002456	T cell mediated immunity	GO:BP	1.16676753954464e-12	133	81	0.0115681233933162	0.609022556390977
GO:0060341	regulation of cellular localization	GO:BP	1.44722239654831e-12	1012	404	0.0576978006283919	0.399209486166008
GO:0018193	peptidyl-amino acid modification	GO:BP	1.51084344535288e-12	686	291	0.0415595544130248	0.424198250728863
GO:0008283	cell population proliferation	GO:BP	1.53013890840419e-12	2004	732	0.104541559554413	0.365269461077844
GO:0009615	response to virus	GO:BP	1.61640294145092e-12	410	191	0.027277920594116	0.465853658536585
GO:0060627	regulation of vesicle-mediated transport	GO:BP	1.7353441301114e-12	530	235	0.0335618394744359	0.443396226415094
GO:1902532	negative regulation of intracellular signal transduction	GO:BP	1.88669518316649e-12	656	280	0.0399885746929449	0.426829268292683
GO:0050851	antigen receptor-mediated signaling pathway	GO:BP	2.40050222266112e-12	193	106	0.0151385318480434	0.549222797927461
GO:0045785	positive regulation of cell adhesion	GO:BP	2.84215138978597e-12	488	219	0.0312767780634105	0.448770491803279
GO:0030098	lymphocyte differentiation	GO:BP	3.08148435876888e-12	442	202	0.0288489003141959	0.457013574660633
GO:0010608	post-transcriptional regulation of gene expression	GO:BP	3.14088852553009e-12	563	246	0.0351328191945159	0.436944937833037
GO:0022409	positive regulation of cell-cell adhesion	GO:BP	3.64234869739715e-12	328	159	0.0227077977720651	0.484756097560976
GO:0007275	multicellular organism development	GO:BP	5.54749545142358e-12	4699	1573	0.224650099971437	0.334752074909555
GO:0032943	mononuclear cell proliferation	GO:BP	5.80952629874704e-12	319	155	0.0221365324193088	0.4858934169279
GO:1901698	response to nitrogen compound	GO:BP	6.24329985983688e-12	1074	422	0.0602684947157955	0.39292364990689
GO:0051241	negative regulation of multicellular organismal process	GO:BP	6.33593848422223e-12	1083	425	0.0606969437303628	0.392428439519852
GO:0043632	modification-dependent macromolecule catabolic process	GO:BP	7.69305484569967e-12	640	272	0.0388460439874322	0.425
GO:0030334	regulation of cell migration	GO:BP	1.00391499077626e-11	956	381	0.0544130248500428	0.398535564853557
GO:0061024	membrane organization	GO:BP	1.01728556676456e-11	819	334	0.0477006569551557	0.407814407814408
GO:1901701	cellular response to oxygen-containing compound	GO:BP	1.1262435582464e-11	1167	452	0.0645529848614682	0.387317909168809
GO:0006364	rRNA processing	GO:BP	1.24183011039546e-11	224	117	0.0167095115681234	0.522321428571429
GO:0046651	lymphocyte proliferation	GO:BP	1.2539333778376e-11	311	151	0.0215652670665524	0.485530546623794
GO:0070201	regulation of establishment of protein localization	GO:BP	1.37142877847508e-11	536	234	0.0334190231362468	0.436567164179104
GO:0019941	modification-dependent protein catabolic process	GO:BP	1.59224369485021e-11	635	269	0.0384175949728649	0.423622047244094
GO:0042113	B cell activation	GO:BP	1.73145110358804e-11	286	141	0.0201371036846615	0.493006993006993
GO:0042325	regulation of phosphorylation	GO:BP	2.10112741946291e-11	826	335	0.0478434732933448	0.405569007263923
GO:0141188	nucleic acid catabolic process	GO:BP	2.10112741946291e-11	339	161	0.0229934304484433	0.474926253687316
GO:0030100	regulation of endocytosis	GO:BP	2.10112741946291e-11	297	145	0.0207083690374179	0.488215488215488
GO:0006511	ubiquitin-dependent protein catabolic process	GO:BP	2.10112741946291e-11	625	265	0.0378463296201085	0.424
GO:1902680	positive regulation of RNA biosynthetic process	GO:BP	2.36056392201589e-11	1691	623	0.0889745786918023	0.368421052631579
GO:0006417	regulation of translation	GO:BP	2.53921986362017e-11	377	175	0.0249928591830905	0.464190981432361
GO:0043436	oxoacid metabolic process	GO:BP	2.99710813246125e-11	901	360	0.051413881748072	0.399556048834628
GO:0002443	leukocyte mediated immunity	GO:BP	3.27512970426241e-11	476	211	0.0301342473578977	0.44327731092437
GO:1902105	regulation of leukocyte differentiation	GO:BP	3.34189577154376e-11	330	157	0.0224221650956869	0.475757575757576
GO:0002822	regulation of adaptive immune response based on somatic recombination of immune receptors built from immunoglobulin superfamily domains	GO:BP	3.77318540725504e-11	202	107	0.0152813481862325	0.52970297029703
GO:0045893	positive regulation of DNA-templated transcription	GO:BP	3.88335666185597e-11	1689	621	0.0886889460154242	0.367673179396092
GO:0006508	proteolysis	GO:BP	4.06746749546411e-11	1469	549	0.0784061696658098	0.373723621511232
GO:0006082	organic acid metabolic process	GO:BP	4.98898777553218e-11	907	361	0.0515566980862611	0.398015435501654
GO:0030217	T cell differentiation	GO:BP	6.51107572306552e-11	319	152	0.0217080834047415	0.476489028213166
GO:0032501	multicellular organismal process	GO:BP	6.64440607993872e-11	7276	2342	0.334475864038846	0.321880153930731
GO:0016072	rRNA metabolic process	GO:BP	7.45214927083554e-11	262	130	0.0185661239645815	0.49618320610687
GO:0097193	intrinsic apoptotic signaling pathway	GO:BP	8.57243335006814e-11	312	149	0.0212796343901742	0.477564102564103
GO:0016197	endosomal transport	GO:BP	1.04782966192523e-10	289	140	0.0199942873464724	0.484429065743945
GO:0019752	carboxylic acid metabolic process	GO:BP	1.21693815924101e-10	880	350	0.0499857183661811	0.397727272727273
GO:0006401	RNA catabolic process	GO:BP	1.41196255463298e-10	311	148	0.0211368180519851	0.47588424437299
GO:0022402	cell cycle process	GO:BP	1.43075164867149e-10	1272	481	0.0686946586689517	0.37814465408805
GO:0002703	regulation of leukocyte mediated immunity	GO:BP	1.62935171078746e-10	254	126	0.0179948586118252	0.496062992125984
GO:0010498	proteasomal protein catabolic process	GO:BP	1.79776905687799e-10	542	232	0.0331333904598686	0.428044280442804
GO:0016032	viral process	GO:BP	1.93161091274719e-10	420	188	0.0268494715795487	0.447619047619048
GO:0043687	post-translational protein modification	GO:BP	1.93161091274719e-10	1019	396	0.0565552699228792	0.388616290480864
GO:0001932	regulation of protein phosphorylation	GO:BP	2.0929278582314e-10	775	313	0.0447015138531848	0.403870967741935
GO:0032944	regulation of mononuclear cell proliferation	GO:BP	2.16281947902789e-10	242	121	0.0172807769208797	0.5
GO:0050670	regulation of lymphocyte proliferation	GO:BP	2.25232006741627e-10	237	119	0.0169951442445016	0.50210970464135
GO:0002263	cell activation involved in immune response	GO:BP	2.29465337093639e-10	318	150	0.0214224507283633	0.471698113207547
GO:0009628	response to abiotic stimulus	GO:BP	2.70903166497071e-10	1141	436	0.0622679234504427	0.382120946538124
GO:0010506	regulation of autophagy	GO:BP	3.12683472230699e-10	362	166	0.0237075121393887	0.458563535911602
GO:0007155	cell adhesion	GO:BP	3.12683472230699e-10	1525	562	0.0802627820622679	0.368524590163934
GO:0050852	T cell receptor signaling pathway	GO:BP	3.1466688342104e-10	139	79	0.011282490716938	0.568345323741007
GO:0002366	leukocyte activation involved in immune response	GO:BP	3.35013515970731e-10	314	148	0.0211368180519851	0.471337579617834
GO:0030162	regulation of proteolysis	GO:BP	3.49559062592454e-10	406	182	0.0259925735504142	0.448275862068966
GO:0050900	leukocyte migration	GO:BP	4.77139496122053e-10	399	179	0.0255641245358469	0.448621553884712
GO:1903829	positive regulation of protein localization	GO:BP	4.98933109553835e-10	499	215	0.0307055127106541	0.430861723446894
GO:0002699	positive regulation of immune effector process	GO:BP	5.6060958914295e-10	263	128	0.0182804912882034	0.486692015209125
GO:1903706	regulation of hemopoiesis	GO:BP	6.48833661351944e-10	425	188	0.0268494715795487	0.442352941176471
GO:0048871	multicellular organismal-level homeostasis	GO:BP	6.90787630341451e-10	823	327	0.046700942587832	0.397326852976914
GO:0016477	cell migration	GO:BP	8.33525721890252e-10	1527	560	0.0799771493858897	0.366732154551408
GO:0070661	leukocyte proliferation	GO:BP	8.64788050074175e-10	355	162	0.0231362467866324	0.456338028169014
GO:0042127	regulation of cell population proliferation	GO:BP	9.1868228084902e-10	1676	608	0.086832333618966	0.362768496420048
GO:0043161	proteasome-mediated ubiquitin-dependent protein catabolic process	GO:BP	9.96406264921781e-10	413	183	0.0261353898886033	0.443099273607748
GO:0032446	protein modification by small protein conjugation	GO:BP	1.01797370205674e-09	846	334	0.0477006569551557	0.394799054373522
GO:0002706	regulation of lymphocyte mediated immunity	GO:BP	1.48902570137045e-09	194	100	0.0142816338189089	0.515463917525773
GO:0051338	regulation of transferase activity	GO:BP	1.95522940334972e-09	494	211	0.0301342473578977	0.427125506072874
GO:0006366	transcription by RNA polymerase II	GO:BP	2.10636679774294e-09	2691	928	0.132533561839474	0.344853214418432
GO:0002821	positive regulation of adaptive immune response	GO:BP	2.26262289702033e-09	136	76	0.0108540417023708	0.558823529411765
GO:0006259	DNA metabolic process	GO:BP	2.32728157803001e-09	988	380	0.0542702085118538	0.384615384615385
GO:0031400	negative regulation of protein modification process	GO:BP	2.38477228493064e-09	348	158	0.022564981433876	0.454022988505747
GO:0007033	vacuole organization	GO:BP	2.6631911573057e-09	234	115	0.0164238788917452	0.491452991452991
GO:0006979	response to oxidative stress	GO:BP	2.82228134140245e-09	398	176	0.0251356755212796	0.442211055276382
GO:0006629	lipid metabolic process	GO:BP	3.43947956968258e-09	1376	507	0.072407883461868	0.368459302325581
GO:0006753	nucleoside phosphate metabolic process	GO:BP	3.60241577625315e-09	640	261	0.0372750642673522	0.4078125
GO:0045580	regulation of T cell differentiation	GO:BP	3.86078267858042e-09	189	97	0.0138531848043416	0.513227513227513
GO:0006402	mRNA catabolic process	GO:BP	4.25078381605861e-09	259	124	0.017709225935447	0.478764478764479
GO:0070663	regulation of leukocyte proliferation	GO:BP	4.3493502600222e-09	267	127	0.0181376749500143	0.47565543071161
GO:1903557	positive regulation of tumor necrosis factor superfamily cytokine production	GO:BP	4.93284452089461e-09	107	63	0.0089974293059126	0.588785046728972
GO:0050864	regulation of B cell activation	GO:BP	5.12460638976136e-09	133	74	0.0105684090259926	0.556390977443609
GO:1901873	regulation of post-translational protein modification	GO:BP	5.33711624024713e-09	244	118	0.0168523279063125	0.483606557377049
GO:1901699	cellular response to nitrogen compound	GO:BP	6.04909867791573e-09	640	260	0.0371322479291631	0.40625
GO:0016236	macroautophagy	GO:BP	6.23280369953941e-09	360	161	0.0229934304484433	0.447222222222222
GO:0009141	nucleoside triphosphate metabolic process	GO:BP	6.44697294164958e-09	271	128	0.0182804912882034	0.472324723247232
GO:0006357	regulation of transcription by RNA polymerase II	GO:BP	6.82936786721164e-09	2558	882	0.125964010282776	0.344800625488663
GO:0045934	negative regulation of nucleobase-containing compound metabolic process	GO:BP	8.24523919927566e-09	1516	550	0.0785489860039989	0.362796833773087
GO:0002460	adaptive immune response based on somatic recombination of immune receptors built from immunoglobulin superfamily domains	GO:BP	9.30780644434222e-09	392	172	0.0245644101685233	0.438775510204082
GO:0008380	RNA splicing	GO:BP	9.82086621486535e-09	465	198	0.0282776349614396	0.425806451612903
GO:0032787	monocarboxylic acid metabolic process	GO:BP	1.00922771637551e-08	611	249	0.0355612682090831	0.407528641571195
GO:0051607	defense response to virus	GO:BP	1.1387808930366e-08	316	144	0.0205655526992288	0.455696202531646
GO:0002824	positive regulation of adaptive immune response based on somatic recombination of immune receptors built from immunoglobulin superfamily domains	GO:BP	1.15129708465575e-08	130	72	0.0102827763496144	0.553846153846154
GO:0002709	regulation of T cell mediated immunity	GO:BP	1.15129708465575e-08	104	61	0.00871179662953442	0.586538461538462
GO:0055086	nucleobase-containing small molecule metabolic process	GO:BP	1.15129708465575e-08	667	268	0.0382747786346758	0.401799100449775
GO:0006605	protein targeting	GO:BP	1.19174521237054e-08	338	152	0.0217080834047415	0.449704142011834
GO:1903320	regulation of protein modification by small protein conjugation or removal	GO:BP	1.28346818702911e-08	239	115	0.0164238788917452	0.481171548117155
GO:0051129	negative regulation of cellular component organization	GO:BP	1.30437842250818e-08	697	278	0.0397029420165667	0.398852223816356
GO:0062207	regulation of pattern recognition receptor signaling pathway	GO:BP	1.48311723201355e-08	170	88	0.0125678377606398	0.517647058823529
GO:0002753	cytoplasmic pattern recognition receptor signaling pathway	GO:BP	1.48311723201355e-08	170	88	0.0125678377606398	0.517647058823529
GO:0046631	alpha-beta T cell activation	GO:BP	1.58884490460426e-08	193	97	0.0138531848043416	0.50259067357513
GO:0050671	positive regulation of lymphocyte proliferation	GO:BP	1.66205004368351e-08	143	77	0.0109968580405598	0.538461538461538
GO:0002237	response to molecule of bacterial origin	GO:BP	2.08658442288062e-08	354	157	0.0224221650956869	0.443502824858757
GO:0032946	positive regulation of mononuclear cell proliferation	GO:BP	2.08894137678862e-08	146	78	0.0111396743787489	0.534246575342466
GO:0050854	regulation of antigen receptor-mediated signaling pathway	GO:BP	2.11079675470693e-08	67	44	0.00628391888031991	0.656716417910448
GO:0062197	cellular response to chemical stress	GO:BP	2.25841519887563e-08	316	143	0.0204227363610397	0.45253164556962
GO:0032760	positive regulation of tumor necrosis factor production	GO:BP	2.25841519887563e-08	103	60	0.00856898029134533	0.58252427184466
GO:0009895	negative regulation of catabolic process	GO:BP	2.31658382338958e-08	360	159	0.0227077977720651	0.441666666666667
GO:0046634	regulation of alpha-beta T cell activation	GO:BP	2.35400273193021e-08	122	68	0.00971151099685804	0.557377049180328
GO:0006397	mRNA processing	GO:BP	2.5311303370652e-08	501	209	0.0298486146815196	0.417165668662675
GO:0070647	protein modification by small protein conjugation or removal	GO:BP	2.87381543244498e-08	967	367	0.0524135961153956	0.37952430196484
GO:0045619	regulation of lymphocyte differentiation	GO:BP	3.18949465457225e-08	221	107	0.0152813481862325	0.484162895927602
GO:0019725	cellular homeostasis	GO:BP	3.23252814998401e-08	824	319	0.0455584118823193	0.387135922330097
GO:0007264	small GTPase-mediated signal transduction	GO:BP	3.64577995489136e-08	500	208	0.0297057983433305	0.416
GO:0006644	phospholipid metabolic process	GO:BP	3.67777834038262e-08	387	168	0.0239931448157669	0.434108527131783
GO:0032606	type I interferon production	GO:BP	3.68471058134373e-08	123	68	0.00971151099685804	0.552845528455285
GO:0032479	regulation of type I interferon production	GO:BP	3.68471058134373e-08	123	68	0.00971151099685804	0.552845528455285
GO:0044092	negative regulation of molecular function	GO:BP	3.81551460140608e-08	552	226	0.0322764924307341	0.409420289855072
GO:0002449	lymphocyte mediated immunity	GO:BP	3.95710641713482e-08	379	165	0.0235646958011997	0.435356200527704
GO:2000026	regulation of multicellular organismal development	GO:BP	4.02972822481568e-08	1413	512	0.0731219651528135	0.362349610757254
GO:0002224	toll-like receptor signaling pathway	GO:BP	4.09319058398641e-08	79	49	0.00699800057126535	0.620253164556962
GO:2001235	positive regulation of apoptotic signaling pathway	GO:BP	4.34950508761104e-08	138	74	0.0105684090259926	0.536231884057971
GO:0090407	organophosphate biosynthetic process	GO:BP	4.53086898160417e-08	611	246	0.0351328191945159	0.402618657937807
GO:0002705	positive regulation of leukocyte mediated immunity	GO:BP	4.59162316230364e-08	153	80	0.0114253070551271	0.522875816993464
GO:0051253	negative regulation of RNA metabolic process	GO:BP	4.85578234968615e-08	1390	504	0.0719794344473008	0.362589928057554
GO:0071216	cellular response to biotic stimulus	GO:BP	5.04186301049279e-08	249	117	0.0167095115681234	0.469879518072289
GO:0042176	regulation of protein catabolic process	GO:BP	5.05433194022563e-08	369	161	0.0229934304484433	0.436314363143631
GO:0048878	chemical homeostasis	GO:BP	5.14642863817052e-08	1029	386	0.0551271065409883	0.375121477162293
GO:0007005	mitochondrion organization	GO:BP	5.38551125436098e-08	431	183	0.0261353898886033	0.424593967517401
GO:0048468	cell development	GO:BP	6.21001485476142e-08	2864	969	0.138389031705227	0.338337988826816
GO:0031647	regulation of protein stability	GO:BP	6.37359172291215e-08	334	148	0.0211368180519851	0.44311377245509
GO:0010508	positive regulation of autophagy	GO:BP	6.63323074486927e-08	159	82	0.0117109397315053	0.515723270440252
GO:2001242	regulation of intrinsic apoptotic signaling pathway	GO:BP	7.24155829723303e-08	177	89	0.0127106540988289	0.502824858757062
GO:0072594	establishment of protein localization to organelle	GO:BP	7.49119650454109e-08	461	193	0.0275635532704941	0.418655097613883
GO:0006325	chromatin organization	GO:BP	7.56480745689603e-08	836	321	0.0458440445586975	0.383971291866029
GO:0050777	negative regulation of immune response	GO:BP	8.20789418532309e-08	198	97	0.0138531848043416	0.48989898989899
GO:0008285	negative regulation of cell population proliferation	GO:BP	8.63432523468629e-08	706	277	0.0395601256783776	0.392351274787535
GO:1902107	positive regulation of leukocyte differentiation	GO:BP	8.67194754497261e-08	193	95	0.0135675521279634	0.492227979274611
GO:1903708	positive regulation of hemopoiesis	GO:BP	8.67194754497261e-08	193	95	0.0135675521279634	0.492227979274611
GO:0007249	canonical NF-kappaB signal transduction	GO:BP	9.04172957672599e-08	308	138	0.0197086546700943	0.448051948051948
GO:0071219	cellular response to molecule of bacterial origin	GO:BP	9.33682680889026e-08	222	106	0.0151385318480434	0.477477477477477
GO:0051169	nuclear transport	GO:BP	9.53358086341266e-08	333	147	0.0209940017137961	0.441441441441441
GO:0006913	nucleocytoplasmic transport	GO:BP	9.53358086341266e-08	333	147	0.0209940017137961	0.441441441441441
GO:0050764	regulation of phagocytosis	GO:BP	9.90723668680609e-08	99	57	0.00814053127677806	0.575757575757576
GO:0055082	intracellular chemical homeostasis	GO:BP	1.01901421675419e-07	719	281	0.040131391031134	0.390820584144645
GO:0006446	regulation of translational initiation	GO:BP	1.09468129632913e-07	83	50	0.00714081690945444	0.602409638554217
GO:0033993	response to lipid	GO:BP	1.10058488252901e-07	926	350	0.0499857183661811	0.377969762419006
GO:0048869	cellular developmental process	GO:BP	1.10564468759267e-07	4409	1441	0.205798343330477	0.326831481061465
GO:0001909	leukocyte mediated cytotoxicity	GO:BP	1.16106131886798e-07	143	75	0.0107112253641817	0.524475524475524
GO:0043085	positive regulation of catalytic activity	GO:BP	1.22003598798502e-07	550	223	0.0318480434161668	0.405454545454545
GO:0032609	type II interferon production	GO:BP	1.23233410497228e-07	121	66	0.00942587832047986	0.545454545454545
GO:0016050	vesicle organization	GO:BP	1.25416055999229e-07	376	162	0.0231362467866324	0.430851063829787
GO:0072521	purine-containing compound metabolic process	GO:BP	1.25436791523419e-07	556	225	0.032133676092545	0.404676258992806
GO:0030154	cell differentiation	GO:BP	1.2632860889934e-07	4408	1440	0.205655526992288	0.326678765880218
GO:1904951	positive regulation of establishment of protein localization	GO:BP	1.34349954253589e-07	329	145	0.0207083690374179	0.440729483282675
GO:0032648	regulation of interferon-beta production	GO:BP	1.43678811725243e-07	57	38	0.00542702085118538	0.666666666666667
GO:0032608	interferon-beta production	GO:BP	1.43678811725243e-07	57	38	0.00542702085118538	0.666666666666667
GO:0070665	positive regulation of leukocyte proliferation	GO:BP	1.57268061274886e-07	164	83	0.0118537560696944	0.50609756097561
GO:0044087	regulation of cellular component biogenesis	GO:BP	1.64810819161664e-07	1008	376	0.0536989431590974	0.373015873015873
GO:0016567	protein ubiquitination	GO:BP	1.6567750683563e-07	761	294	0.0419880034275921	0.386333771353482
GO:0006091	generation of precursor metabolites and energy	GO:BP	1.70243528954493e-07	474	196	0.0279920022850614	0.413502109704641
GO:0019058	viral life cycle	GO:BP	1.71770165550652e-07	308	137	0.0195658383319052	0.444805194805195
GO:0030888	regulation of B cell proliferation	GO:BP	1.83035191452596e-07	66	42	0.00599828620394173	0.636363636363636
GO:0032496	response to lipopolysaccharide	GO:BP	1.86798424919231e-07	336	147	0.0209940017137961	0.4375
GO:0050856	regulation of T cell receptor signaling pathway	GO:BP	1.88543843869215e-07	49	34	0.00485575549842902	0.693877551020408
GO:0000278	mitotic cell cycle	GO:BP	1.88999462331145e-07	891	337	0.0481291059697229	0.378226711560045
GO:0030335	positive regulation of cell migration	GO:BP	2.08141039865947e-07	559	225	0.032133676092545	0.402504472271914
GO:0048872	homeostasis of number of cells	GO:BP	2.11035740585912e-07	331	145	0.0207083690374179	0.438066465256798
GO:0042274	ribosomal small subunit biogenesis	GO:BP	2.1155543069111e-07	103	58	0.00828334761496715	0.563106796116505
GO:0002685	regulation of leukocyte migration	GO:BP	2.16570157799896e-07	233	109	0.0155669808626107	0.467811158798283
GO:0032868	response to insulin	GO:BP	2.16570157799896e-07	268	122	0.0174235932590688	0.455223880597015
GO:0071396	cellular response to lipid	GO:BP	2.16570157799896e-07	609	242	0.0345615538417595	0.397372742200328
GO:0032649	regulation of type II interferon production	GO:BP	2.20871590045174e-07	120	65	0.00928306198229077	0.541666666666667
GO:0009117	nucleotide metabolic process	GO:BP	2.20871590045174e-07	487	200	0.0285632676378178	0.410677618069815
GO:0080135	regulation of cellular response to stress	GO:BP	2.25779853725818e-07	516	210	0.0299914310197087	0.406976744186047
GO:0045807	positive regulation of endocytosis	GO:BP	2.3161837941897e-07	155	79	0.011282490716938	0.509677419354839
GO:0030003	intracellular monoatomic cation homeostasis	GO:BP	2.33497042466746e-07	522	212	0.0302770636960868	0.406130268199234
GO:0051668	localization within membrane	GO:BP	2.39433555396065e-07	722	280	0.0399885746929449	0.38781163434903
GO:0007162	negative regulation of cell adhesion	GO:BP	2.39528733167143e-07	293	131	0.0187089403027706	0.447098976109215
GO:0006873	intracellular monoatomic ion homeostasis	GO:BP	2.44878516119595e-07	531	215	0.0307055127106541	0.404896421845574
GO:0009144	purine nucleoside triphosphate metabolic process	GO:BP	2.45185376445809e-07	255	117	0.0167095115681234	0.458823529411765
GO:0002274	myeloid leukocyte activation	GO:BP	2.79129955393511e-07	242	112	0.015995429877178	0.462809917355372
GO:0002708	positive regulation of lymphocyte mediated immunity	GO:BP	2.88179033019396e-07	133	70	0.00999714367323622	0.526315789473684
GO:0030099	myeloid cell differentiation	GO:BP	3.14747211755422e-07	443	184	0.0262782062267923	0.415349887133183
GO:0038061	non-canonical NF-kappaB signal transduction	GO:BP	3.32426642109272e-07	121	65	0.00928306198229077	0.537190082644628
GO:0051726	regulation of cell cycle	GO:BP	3.70763469363767e-07	1079	397	0.0566980862610683	0.367933271547729
GO:0050727	regulation of inflammatory response	GO:BP	3.76644943790793e-07	387	164	0.0234218794630106	0.423772609819121
GO:0034599	cellular response to oxidative stress	GO:BP	3.95779775590845e-07	246	113	0.016138246215367	0.459349593495935
GO:0055080	monoatomic cation homeostasis	GO:BP	3.95779775590845e-07	604	239	0.0341331048271922	0.395695364238411
GO:0031669	cellular response to nutrient levels	GO:BP	3.95779775590845e-07	246	113	0.016138246215367	0.459349593495935
GO:0097191	extrinsic apoptotic signaling pathway	GO:BP	4.10077064438411e-07	230	107	0.0152813481862325	0.465217391304348
GO:1902679	negative regulation of RNA biosynthetic process	GO:BP	4.36118198647083e-07	1287	464	0.0662667809197372	0.360528360528361
GO:0010638	positive regulation of organelle organization	GO:BP	4.50829501582322e-07	491	200	0.0285632676378178	0.407331975560081
GO:0045892	negative regulation of DNA-templated transcription	GO:BP	4.58634961740838e-07	1272	459	0.0655526992287918	0.360849056603774
GO:0002478	antigen processing and presentation of exogenous peptide antigen	GO:BP	4.71221678029107e-07	38	28	0.00399885746929449	0.736842105263158
GO:0009199	ribonucleoside triphosphate metabolic process	GO:BP	4.96876550978235e-07	255	116	0.0165666952299343	0.454901960784314
GO:0045621	positive regulation of lymphocyte differentiation	GO:BP	5.09467424076839e-07	137	71	0.0101399600114253	0.518248175182482
GO:1901135	carbohydrate derivative metabolic process	GO:BP	5.26190962116366e-07	972	361	0.0515566980862611	0.371399176954733
GO:0009719	response to endogenous stimulus	GO:BP	5.31473418697252e-07	1482	526	0.0751213938874607	0.354925775978408
GO:0032940	secretion by cell	GO:BP	5.50577175726811e-07	851	321	0.0458440445586975	0.377203290246769
GO:0019882	antigen processing and presentation	GO:BP	5.75438305410111e-07	115	62	0.00885461296772351	0.539130434782609
GO:0006650	glycerophospholipid metabolic process	GO:BP	5.75438305410111e-07	305	134	0.0191373893173379	0.439344262295082
GO:0098609	cell-cell adhesion	GO:BP	5.87637627868843e-07	976	362	0.0516995144244502	0.370901639344262
GO:2000147	positive regulation of cell motility	GO:BP	5.89342645119785e-07	586	232	0.0331333904598686	0.395904436860068
GO:0031396	regulation of protein ubiquitination	GO:BP	6.36193120175618e-07	197	94	0.0134247357897744	0.477157360406091
GO:0000165	MAPK cascade	GO:BP	6.51750252315406e-07	741	284	0.0405598400457012	0.383265856950067
GO:0002720	positive regulation of cytokine production involved in immune response	GO:BP	7.08761020004462e-07	82	48	0.00685518423307626	0.585365853658537
GO:0040017	positive regulation of locomotion	GO:BP	7.22391530963603e-07	602	237	0.0338474721508141	0.393687707641196
GO:0050801	monoatomic ion homeostasis	GO:BP	7.44108526051691e-07	614	241	0.0344187375035704	0.392508143322476
GO:0032481	positive regulation of type I interferon production	GO:BP	7.89099529764425e-07	73	44	0.00628391888031991	0.602739726027397
GO:0048731	system development	GO:BP	8.4178943417733e-07	4029	1315	0.187803484718652	0.32638371804418
GO:0030522	intracellular receptor signaling pathway	GO:BP	9.92710389225921e-07	372	157	0.0224221650956869	0.422043010752688
GO:1903050	regulation of proteolysis involved in protein catabolic process	GO:BP	9.92710389225921e-07	236	108	0.0154241645244216	0.457627118644068
GO:0071222	cellular response to lipopolysaccharide	GO:BP	1.04862114345748e-06	212	99	0.0141388174807198	0.466981132075472
GO:0006403	RNA localization	GO:BP	1.14811831060342e-06	199	94	0.0134247357897744	0.472361809045226
GO:0042098	T cell proliferation	GO:BP	1.14811831060342e-06	215	100	0.0142816338189089	0.465116279069767
GO:0071495	cellular response to endogenous stimulus	GO:BP	1.20000731478047e-06	1216	438	0.0625535561268209	0.360197368421053
GO:0006898	receptor-mediated endocytosis	GO:BP	1.20117067896388e-06	264	118	0.0168523279063125	0.446969696969697
GO:0045595	regulation of cell differentiation	GO:BP	1.2257688302267e-06	1566	550	0.0785489860039989	0.351213282247765
GO:0071675	regulation of mononuclear cell migration	GO:BP	1.24284187752071e-06	142	72	0.0102827763496144	0.507042253521127
GO:0007010	cytoskeleton organization	GO:BP	1.25202527547283e-06	1516	534	0.0762639245929734	0.352242744063325
GO:0010563	negative regulation of phosphorus metabolic process	GO:BP	1.28299369478868e-06	303	132	0.0188517566409597	0.435643564356436
GO:0045936	negative regulation of phosphate metabolic process	GO:BP	1.28299369478868e-06	303	132	0.0188517566409597	0.435643564356436
GO:0009205	purine ribonucleoside triphosphate metabolic process	GO:BP	1.3168438300628e-06	248	112	0.015995429877178	0.451612903225806
GO:0046635	positive regulation of alpha-beta T cell activation	GO:BP	1.35241627988802e-06	74	44	0.00628391888031991	0.594594594594595
GO:0080171	lytic vacuole organization	GO:BP	1.51489644371417e-06	110	59	0.00842616395315624	0.536363636363636
GO:0007040	lysosome organization	GO:BP	1.51489644371417e-06	110	59	0.00842616395315624	0.536363636363636
GO:0006281	DNA repair	GO:BP	1.57820907185986e-06	616	240	0.0342759211653813	0.38961038961039
GO:0002711	positive regulation of T cell mediated immunity	GO:BP	1.58519796846288e-06	72	43	0.00614110254213082	0.597222222222222
GO:0070925	organelle assembly	GO:BP	1.70179621008649e-06	1031	377	0.0538417594972865	0.365664403491756
GO:0140352	export from cell	GO:BP	1.73871805025204e-06	924	342	0.0488431876606684	0.37012987012987
GO:0060284	regulation of cell development	GO:BP	1.77165731231448e-06	842	315	0.044987146529563	0.374109263657957
GO:0051223	regulation of protein transport	GO:BP	1.78664760470915e-06	441	180	0.025706940874036	0.408163265306122
GO:0002220	innate immune response activating cell surface receptor signaling pathway	GO:BP	1.7892457290586e-06	91	51	0.00728363324764353	0.56043956043956
GO:0006887	exocytosis	GO:BP	1.78968764218545e-06	358	151	0.0215652670665524	0.421787709497207
GO:0045727	positive regulation of translation	GO:BP	1.79622940297198e-06	138	70	0.00999714367323622	0.507246376811594
GO:1903047	mitotic cell cycle process	GO:BP	2.22754143087704e-06	744	282	0.0402742073693231	0.379032258064516
GO:0032729	positive regulation of type II interferon production	GO:BP	2.2860966525864e-06	75	44	0.00628391888031991	0.586666666666667
GO:0045582	positive regulation of T cell differentiation	GO:BP	2.3069771731769e-06	121	63	0.0089974293059126	0.520661157024793
GO:0016042	lipid catabolic process	GO:BP	2.4361969646906e-06	351	148	0.0211368180519851	0.421652421652422
GO:0002440	production of molecular mediator of immune response	GO:BP	2.46216966441058e-06	226	103	0.0147100828334762	0.455752212389381
GO:1903555	regulation of tumor necrosis factor superfamily cytokine production	GO:BP	2.48946101286975e-06	170	82	0.0117109397315053	0.482352941176471
GO:0071706	tumor necrosis factor superfamily cytokine production	GO:BP	2.48946101286975e-06	170	82	0.0117109397315053	0.482352941176471
GO:0031122	cytoplasmic microtubule organization	GO:BP	2.5065849259234e-06	66	40	0.00571265352756355	0.606060606060606
GO:0002431	Fc receptor mediated stimulatory signaling pathway	GO:BP	2.59763457271429e-06	32	24	0.00342759211653813	0.75
GO:0051604	protein maturation	GO:BP	2.75170599883368e-06	534	211	0.0301342473578977	0.395131086142322
GO:0043122	regulation of canonical NF-kappaB signal transduction	GO:BP	2.77228137704177e-06	287	125	0.0178520422736361	0.435540069686411
GO:0061013	regulation of mRNA catabolic process	GO:BP	2.88885570472164e-06	197	92	0.0131391031133962	0.467005076142132
GO:0051051	negative regulation of transport	GO:BP	2.89717675176644e-06	412	169	0.024135961153956	0.410194174757282
GO:0008654	phospholipid biosynthetic process	GO:BP	2.89717675176644e-06	254	113	0.016138246215367	0.44488188976378
GO:0044283	small molecule biosynthetic process	GO:BP	3.11375345934774e-06	588	229	0.0327049414453013	0.389455782312925
GO:0038202	TORC1 signaling	GO:BP	3.15115723074626e-06	102	55	0.00785489860039989	0.53921568627451
GO:0002285	lymphocyte activation involved in immune response	GO:BP	3.15115723074626e-06	227	103	0.0147100828334762	0.45374449339207
GO:0043549	regulation of kinase activity	GO:BP	3.19989078808509e-06	427	174	0.0248500428449015	0.407494145199063
GO:0048870	cell motility	GO:BP	3.19989078808509e-06	1773	612	0.0874035989717224	0.345177664974619
GO:0031401	positive regulation of protein modification process	GO:BP	3.26911072655556e-06	633	244	0.0348471865181377	0.385466034755134
GO:0008610	lipid biosynthetic process	GO:BP	3.2983177396854e-06	723	274	0.0391316766638103	0.378976486860304
GO:0046903	secretion	GO:BP	3.35062933109144e-06	988	361	0.0515566980862611	0.365384615384615
GO:0044770	cell cycle phase transition	GO:BP	3.6646149339623e-06	530	209	0.0298486146815196	0.394339622641509
GO:0006163	purine nucleotide metabolic process	GO:BP	3.73706070966611e-06	425	173	0.0247072265067124	0.407058823529412
GO:0071674	mononuclear cell migration	GO:BP	3.75393156082724e-06	225	102	0.0145672664952871	0.453333333333333
GO:0051092	positive regulation of NF-kappaB transcription factor activity	GO:BP	3.98813857097823e-06	120	62	0.00885461296772351	0.516666666666667
GO:0048002	antigen processing and presentation of peptide antigen	GO:BP	4.30075299471746e-06	67	40	0.00571265352756355	0.597014925373134
GO:0019884	antigen processing and presentation of exogenous antigen	GO:BP	4.32766203870854e-06	47	31	0.00442730648386175	0.659574468085106
GO:0007034	vacuolar transport	GO:BP	4.48395077189198e-06	172	82	0.0117109397315053	0.476744186046512
GO:0051094	positive regulation of developmental process	GO:BP	4.72794206806885e-06	1339	473	0.067552127963439	0.353248693054518
GO:0019221	cytokine-mediated signaling pathway	GO:BP	4.79673659578549e-06	517	204	0.0291345329905741	0.39458413926499
GO:0006457	protein folding	GO:BP	5.04918715173845e-06	218	99	0.0141388174807198	0.454128440366972
GO:0051090	regulation of DNA-binding transcription factor activity	GO:BP	5.36670194872911e-06	321	136	0.0194230219937161	0.423676012461059
GO:2000058	regulation of ubiquitin-dependent protein catabolic process	GO:BP	5.42033407051852e-06	170	81	0.0115681233933162	0.476470588235294
GO:0016311	dephosphorylation	GO:BP	5.63814389545049e-06	213	97	0.0138531848043416	0.455399061032864
GO:0032869	cellular response to insulin stimulus	GO:BP	5.81822533152528e-06	205	94	0.0134247357897744	0.458536585365854
GO:0032640	tumor necrosis factor production	GO:BP	5.85018197290493e-06	165	79	0.011282490716938	0.478787878787879
GO:0031929	TOR signaling	GO:BP	5.85018197290493e-06	165	79	0.011282490716938	0.478787878787879
GO:0032680	regulation of tumor necrosis factor production	GO:BP	5.85018197290493e-06	165	79	0.011282490716938	0.478787878787879
GO:0042129	regulation of T cell proliferation	GO:BP	6.02804052195341e-06	181	85	0.0121393887460726	0.469613259668508
GO:0015980	energy derivation by oxidation of organic compounds	GO:BP	6.6998058145267e-06	342	143	0.0204227363610397	0.41812865497076
GO:0046434	organophosphate catabolic process	GO:BP	7.03788238599555e-06	244	108	0.0154241645244216	0.442622950819672
GO:0010256	endomembrane system organization	GO:BP	7.5254094894022e-06	612	235	0.0335618394744359	0.383986928104575
GO:0051493	regulation of cytoskeleton organization	GO:BP	7.52868292004876e-06	514	202	0.0288489003141959	0.392996108949416
GO:0000377	RNA splicing, via transesterification reactions with bulged adenosine as nucleophile	GO:BP	7.73584791596147e-06	320	135	0.019280205655527	0.421875
GO:0000398	mRNA splicing, via spliceosome	GO:BP	7.73584791596147e-06	320	135	0.019280205655527	0.421875
GO:0051348	negative regulation of transferase activity	GO:BP	7.87591947182371e-06	166	79	0.011282490716938	0.475903614457831
GO:0046637	regulation of alpha-beta T cell differentiation	GO:BP	8.14087325590877e-06	80	45	0.006426735218509	0.5625
GO:0032755	positive regulation of interleukin-6 production	GO:BP	8.24836239403703e-06	97	52	0.00742644958583262	0.536082474226804
GO:0046486	glycerolipid metabolic process	GO:BP	8.37234726538057e-06	392	160	0.0228506141102542	0.408163265306122
GO:2001234	negative regulation of apoptotic signaling pathway	GO:BP	8.37234726538057e-06	231	103	0.0147100828334762	0.445887445887446
GO:0042100	B cell proliferation	GO:BP	8.50587778139755e-06	107	56	0.00799771493858898	0.523364485981308
GO:0045859	regulation of protein kinase activity	GO:BP	8.68016388747e-06	398	162	0.0231362467866324	0.407035175879397
GO:0034976	response to endoplasmic reticulum stress	GO:BP	8.7950256414989e-06	270	117	0.0167095115681234	0.433333333333333
GO:0042326	negative regulation of phosphorylation	GO:BP	9.0816669469312e-06	259	113	0.016138246215367	0.436293436293436
GO:0030258	lipid modification	GO:BP	9.2409279444484e-06	196	90	0.012853470437018	0.459183673469388
GO:2000516	positive regulation of CD4-positive, alpha-beta T cell activation	GO:BP	9.34838398525887e-06	46	30	0.00428449014567267	0.652173913043478
GO:0030890	positive regulation of B cell proliferation	GO:BP	9.34838398525887e-06	46	30	0.00428449014567267	0.652173913043478
GO:0000375	RNA splicing, via transesterification reactions	GO:BP	9.63103185611351e-06	324	136	0.0194230219937161	0.419753086419753
GO:0072657	protein localization to membrane	GO:BP	9.79654102820577e-06	626	239	0.0341331048271922	0.381789137380192
GO:0009259	ribonucleotide metabolic process	GO:BP	9.79654102820577e-06	367	151	0.0215652670665524	0.411444141689373
GO:1903432	regulation of TORC1 signaling	GO:BP	9.79654102820577e-06	95	51	0.00728363324764353	0.536842105263158
GO:0045862	positive regulation of proteolysis	GO:BP	9.79654102820577e-06	218	98	0.0139960011425307	0.44954128440367
GO:0032637	interleukin-8 production	GO:BP	1.05170863997415e-05	83	46	0.00656955155669809	0.55421686746988
GO:0032677	regulation of interleukin-8 production	GO:BP	1.05170863997415e-05	83	46	0.00656955155669809	0.55421686746988
GO:0022411	cellular component disassembly	GO:BP	1.08587636437883e-05	443	177	0.0252784918594687	0.399548532731377
GO:0006338	chromatin remodeling	GO:BP	1.09483158691357e-05	678	256	0.0365609825764067	0.377581120943953
GO:0050871	positive regulation of B cell activation	GO:BP	1.12466137571065e-05	88	48	0.00685518423307626	0.545454545454545
GO:1901222	regulation of non-canonical NF-kappaB signal transduction	GO:BP	1.17934223917428e-05	93	50	0.00714081690945444	0.537634408602151
GO:0042273	ribosomal large subunit biogenesis	GO:BP	1.18262561312304e-05	69	40	0.00571265352756355	0.579710144927536
GO:0051336	regulation of hydrolase activity	GO:BP	1.22269237876884e-05	351	145	0.0207083690374179	0.413105413105413
GO:0035966	response to topologically incorrect protein	GO:BP	1.22269237876884e-05	157	75	0.0107112253641817	0.477707006369427
GO:0002262	myeloid cell homeostasis	GO:BP	1.23928041999607e-05	181	84	0.0119965724078835	0.464088397790055
GO:0001933	negative regulation of protein phosphorylation	GO:BP	1.30394019908335e-05	244	107	0.0152813481862325	0.438524590163934
GO:0006413	translational initiation	GO:BP	1.31739079130381e-05	126	63	0.0089974293059126	0.5
GO:0000956	nuclear-transcribed mRNA catabolic process	GO:BP	1.31739079130381e-05	126	63	0.0089974293059126	0.5
GO:0032731	positive regulation of interleukin-1 beta production	GO:BP	1.34775764241726e-05	60	36	0.0051413881748072	0.6
GO:2000146	negative regulation of cell motility	GO:BP	1.37807010508144e-05	306	129	0.0184233076263925	0.42156862745098
GO:0030029	actin filament-based process	GO:BP	1.43414336035317e-05	820	302	0.0431305341331048	0.368292682926829
GO:0046632	alpha-beta T cell differentiation	GO:BP	1.43418088857791e-05	134	66	0.00942587832047986	0.492537313432836
GO:0038094	Fc-gamma receptor signaling pathway	GO:BP	1.46813472531839e-05	34	24	0.00342759211653813	0.705882352941177
GO:0045732	positive regulation of protein catabolic process	GO:BP	1.56739330710684e-05	209	94	0.0134247357897744	0.449760765550239
GO:0032722	positive regulation of chemokine production	GO:BP	1.61083236566273e-05	72	41	0.00585546986575264	0.569444444444444
GO:2000514	regulation of CD4-positive, alpha-beta T cell activation	GO:BP	1.61329611601233e-05	84	46	0.00656955155669809	0.547619047619048
GO:0140895	cell surface toll-like receptor signaling pathway	GO:BP	1.64350585100014e-05	65	38	0.00542702085118538	0.584615384615385
GO:0040013	negative regulation of locomotion	GO:BP	1.64678201275224e-05	324	135	0.019280205655527	0.416666666666667
GO:0022618	protein-RNA complex assembly	GO:BP	1.66394071720208e-05	212	95	0.0135675521279634	0.44811320754717
GO:0002573	myeloid leukocyte differentiation	GO:BP	1.84536466671545e-05	240	105	0.0149957155098543	0.4375
GO:0005975	carbohydrate metabolic process	GO:BP	1.88180007387065e-05	556	214	0.030562696372465	0.384892086330935
GO:0062208	positive regulation of pattern recognition receptor signaling pathway	GO:BP	1.9140798850329e-05	70	40	0.00571265352756355	0.571428571428571
GO:0002367	cytokine production involved in immune response	GO:BP	1.91543187890734e-05	122	61	0.00871179662953442	0.5
GO:0034341	response to type II interferon	GO:BP	1.91543187890734e-05	122	61	0.00871179662953442	0.5
GO:0002718	regulation of cytokine production involved in immune response	GO:BP	1.91543187890734e-05	122	61	0.00871179662953442	0.5
GO:1901224	positive regulation of non-canonical NF-kappaB signal transduction	GO:BP	1.92853360525378e-05	63	37	0.00528420451299629	0.587301587301587
GO:2001236	regulation of extrinsic apoptotic signaling pathway	GO:BP	1.95371715617221e-05	156	74	0.0105684090259926	0.474358974358974
GO:0002347	response to tumor cell	GO:BP	1.9755126585018e-05	45	29	0.00414167380748358	0.644444444444444
GO:0009725	response to hormone	GO:BP	2.02508750908512e-05	903	328	0.0468437589260211	0.363233665559247
GO:0043069	negative regulation of programmed cell death	GO:BP	2.02508750908512e-05	903	328	0.0468437589260211	0.363233665559247
GO:0002292	T cell differentiation involved in immune response	GO:BP	2.09193273524301e-05	92	49	0.00699800057126535	0.532608695652174
GO:0051301	cell division	GO:BP	2.10383549312742e-05	653	246	0.0351328191945159	0.376722817764165
GO:0032635	interleukin-6 production	GO:BP	2.11086540423581e-05	151	72	0.0102827763496144	0.47682119205298
GO:0032675	regulation of interleukin-6 production	GO:BP	2.11086540423581e-05	151	72	0.0102827763496144	0.47682119205298
GO:0045937	positive regulation of phosphate metabolic process	GO:BP	2.12755938203046e-05	557	214	0.030562696372465	0.384201077199282
GO:0010562	positive regulation of phosphorus metabolic process	GO:BP	2.12755938203046e-05	557	214	0.030562696372465	0.384201077199282
GO:0002702	positive regulation of production of molecular mediator of immune response	GO:BP	2.19282683126397e-05	138	67	0.00956869465866895	0.485507246376812
GO:0006839	mitochondrial transport	GO:BP	2.30007495509823e-05	178	82	0.0117109397315053	0.460674157303371
GO:0090150	establishment of protein localization to membrane	GO:BP	2.30731969527821e-05	286	121	0.0172807769208797	0.423076923076923
GO:0032612	interleukin-1 production	GO:BP	2.46262930644634e-05	110	56	0.00799771493858898	0.509090909090909
GO:0032652	regulation of interleukin-1 production	GO:BP	2.46262930644634e-05	110	56	0.00799771493858898	0.509090909090909
GO:0016482	cytosolic transport	GO:BP	2.46262930644634e-05	141	68	0.00971151099685804	0.482269503546099
GO:0010564	regulation of cell cycle process	GO:BP	2.46976610228648e-05	718	267	0.0381319622964867	0.371866295264624
GO:0071826	protein-RNA complex organization	GO:BP	2.47729049319681e-05	222	98	0.0139960011425307	0.441441441441441
GO:0043254	regulation of protein-containing complex assembly	GO:BP	2.47901048013169e-05	419	167	0.0238503284775778	0.398568019093079
GO:0044772	mitotic cell cycle phase transition	GO:BP	2.56647035564256e-05	428	170	0.0242787774921451	0.397196261682243
GO:0046034	ATP metabolic process	GO:BP	2.61117258503952e-05	225	99	0.0141388174807198	0.44
GO:0043123	positive regulation of canonical NF-kappaB signal transduction	GO:BP	2.63347158206247e-05	214	95	0.0135675521279634	0.44392523364486
GO:0032870	cellular response to hormone stimulus	GO:BP	2.73706352404504e-05	634	239	0.0341331048271922	0.376971608832808
GO:0043299	leukocyte degranulation	GO:BP	2.89889346575318e-05	83	45	0.006426735218509	0.542168674698795
GO:0050766	positive regulation of phagocytosis	GO:BP	2.99272533679544e-05	71	40	0.00571265352756355	0.563380281690141
GO:0032732	positive regulation of interleukin-1 production	GO:BP	2.99272533679544e-05	71	40	0.00571265352756355	0.563380281690141
GO:0042060	wound healing	GO:BP	3.03719775054491e-05	432	171	0.0244215938303342	0.395833333333333
GO:0032611	interleukin-1 beta production	GO:BP	3.04775128673789e-05	93	49	0.00699800057126535	0.526881720430108
GO:0032651	regulation of interleukin-1 beta production	GO:BP	3.04775128673789e-05	93	49	0.00699800057126535	0.526881720430108
GO:0002695	negative regulation of leukocyte activation	GO:BP	3.06989318198453e-05	190	86	0.0122822050842616	0.452631578947368
GO:0043434	response to peptide hormone	GO:BP	3.07825900208239e-05	438	173	0.0247072265067124	0.394977168949772
GO:0098771	inorganic ion homeostasis	GO:BP	3.14722935847143e-05	533	205	0.0292773493287632	0.384615384615385
GO:0097529	myeloid leukocyte migration	GO:BP	3.16712956076723e-05	237	103	0.0147100828334762	0.434599156118143
GO:0120035	regulation of plasma membrane bounded cell projection organization	GO:BP	3.48820315568391e-05	642	241	0.0344187375035704	0.375389408099688
GO:0007167	enzyme-linked receptor protein signaling pathway	GO:BP	3.48820315568391e-05	964	346	0.0494144530134247	0.358921161825726
GO:0030036	actin cytoskeleton organization	GO:BP	3.48820315568391e-05	724	268	0.0382747786346758	0.370165745856354
GO:0002834	regulation of response to tumor cell	GO:BP	3.48820315568391e-05	27	20	0.00285632676378178	0.740740740740741
GO:0022408	negative regulation of cell-cell adhesion	GO:BP	3.49467762661762e-05	196	88	0.0125678377606398	0.448979591836735
GO:0046496	nicotinamide nucleotide metabolic process	GO:BP	3.66188779194998e-05	161	75	0.0107112253641817	0.46583850931677
GO:0043370	regulation of CD4-positive, alpha-beta T cell differentiation	GO:BP	3.66188779194998e-05	62	36	0.0051413881748072	0.580645161290323
GO:0032655	regulation of interleukin-12 production	GO:BP	3.66188779194998e-05	62	36	0.0051413881748072	0.580645161290323
GO:0019362	pyridine nucleotide metabolic process	GO:BP	3.66188779194998e-05	161	75	0.0107112253641817	0.46583850931677
GO:0032615	interleukin-12 production	GO:BP	3.66188779194998e-05	62	36	0.0051413881748072	0.580645161290323
GO:0043488	regulation of mRNA stability	GO:BP	3.79310244237045e-05	180	82	0.0117109397315053	0.455555555555556
GO:0019693	ribose phosphate metabolic process	GO:BP	3.80610430717516e-05	375	151	0.0215652670665524	0.402666666666667
GO:0009150	purine ribonucleotide metabolic process	GO:BP	3.80610430717516e-05	346	141	0.0201371036846615	0.407514450867052
GO:0031344	regulation of cell projection organization	GO:BP	3.84621083237973e-05	658	246	0.0351328191945159	0.373860182370821
GO:0061077	chaperone-mediated protein folding	GO:BP	3.85077002685286e-05	74	41	0.00585546986575264	0.554054054054054
GO:0010639	negative regulation of organelle organization	GO:BP	3.86499899422831e-05	349	142	0.0202799200228506	0.406876790830946
GO:0043408	regulation of MAPK cascade	GO:BP	3.9466092093844e-05	634	238	0.0339902884890031	0.375394321766562
GO:0051250	negative regulation of lymphocyte activation	GO:BP	3.960975747497e-05	164	76	0.0108540417023708	0.463414634146341
GO:0051046	regulation of secretion	GO:BP	4.00660423124085e-05	616	232	0.0331333904598686	0.376623376623377
GO:1903530	regulation of secretion by cell	GO:BP	4.11066272878279e-05	562	214	0.030562696372465	0.380782918149466
GO:0002275	myeloid cell activation involved in immune response	GO:BP	4.34418480543522e-05	99	51	0.00728363324764353	0.515151515151515
GO:1901874	negative regulation of post-translational protein modification	GO:BP	4.377972347548e-05	94	49	0.00699800057126535	0.521276595744681
GO:0034504	protein localization to nucleus	GO:BP	4.377972347548e-05	318	131	0.0187089403027706	0.411949685534591
GO:0039531	regulation of cytoplasmic pattern recognition receptor signaling pathway	GO:BP	4.53937854526532e-05	117	58	0.00828334761496715	0.495726495726496
GO:0015931	nucleobase-containing compound transport	GO:BP	4.59627631208981e-05	236	102	0.0145672664952871	0.432203389830508
GO:0030595	leukocyte chemotaxis	GO:BP	4.59627631208981e-05	236	102	0.0145672664952871	0.432203389830508
GO:0042327	positive regulation of phosphorylation	GO:BP	4.59627631208981e-05	503	194	0.0277063696086832	0.385685884691849
GO:0097435	supramolecular fiber organization	GO:BP	4.88186243534272e-05	856	310	0.0442730648386175	0.36214953271028
GO:1903533	regulation of protein targeting	GO:BP	4.90253859096453e-05	77	42	0.00599828620394173	0.545454545454545
GO:0031397	negative regulation of protein ubiquitination	GO:BP	4.90253859096453e-05	77	42	0.00599828620394173	0.545454545454545
GO:0051099	positive regulation of binding	GO:BP	5.11666572809284e-05	102	52	0.00742644958583262	0.509803921568627
GO:0032728	positive regulation of interferon-beta production	GO:BP	5.13929531839383e-05	40	26	0.00371322479291631	0.65
GO:0002501	peptide antigen assembly with MHC protein complex	GO:BP	5.46540796852859e-05	18	15	0.00214224507283633	0.833333333333333
GO:0002396	MHC protein complex assembly	GO:BP	5.46540796852859e-05	18	15	0.00214224507283633	0.833333333333333
GO:1903052	positive regulation of proteolysis involved in protein catabolic process	GO:BP	5.67709951278833e-05	136	65	0.00928306198229077	0.477941176470588
GO:0007599	hemostasis	GO:BP	5.69782006419615e-05	237	102	0.0145672664952871	0.430379746835443
GO:0051438	regulation of ubiquitin-protein transferase activity	GO:BP	5.72355663127781e-05	38	25	0.00357040845472722	0.657894736842105
GO:1903311	regulation of mRNA metabolic process	GO:BP	5.86425262383986e-05	311	128	0.0182804912882034	0.411575562700965
GO:0022603	regulation of anatomical structure morphogenesis	GO:BP	5.86606165291455e-05	830	301	0.0429877177949157	0.362650602409639
GO:0045333	cellular respiration	GO:BP	5.91767515463734e-05	240	103	0.0147100828334762	0.429166666666667
GO:0044282	small molecule catabolic process	GO:BP	5.92743491533131e-05	369	148	0.0211368180519851	0.401084010840108
GO:0001913	T cell mediated cytotoxicity	GO:BP	5.92743491533131e-05	56	33	0.00471293916023993	0.589285714285714
GO:2000060	positive regulation of ubiquitin-dependent protein catabolic process	GO:BP	5.94450597870783e-05	105	53	0.00756926592402171	0.504761904761905
GO:0031667	response to nutrient levels	GO:BP	6.04298649280836e-05	508	195	0.0278491859468723	0.383858267716535
GO:1901987	regulation of cell cycle phase transition	GO:BP	6.16864932500945e-05	425	167	0.0238503284775778	0.392941176470588
GO:0002700	regulation of production of molecular mediator of immune response	GO:BP	6.20189426324767e-05	193	86	0.0122822050842616	0.44559585492228
GO:1903321	negative regulation of protein modification by small protein conjugation or removal	GO:BP	6.30577426208394e-05	90	47	0.00671236789488718	0.522222222222222
GO:0000209	protein polyubiquitination	GO:BP	6.35972920207361e-05	280	117	0.0167095115681234	0.417857142857143
GO:0034762	regulation of transmembrane transport	GO:BP	6.40647995488972e-05	443	173	0.0247072265067124	0.390519187358916
GO:0046474	glycerophospholipid biosynthetic process	GO:BP	6.48171201866177e-05	207	91	0.0129962867752071	0.439613526570048
GO:0007169	cell surface receptor protein tyrosine kinase signaling pathway	GO:BP	6.48171201866177e-05	626	234	0.0334190231362468	0.373801916932907
GO:0006631	fatty acid metabolic process	GO:BP	6.54527811132842e-05	396	157	0.0224221650956869	0.396464646464646
GO:1903038	negative regulation of leukocyte cell-cell adhesion	GO:BP	6.85990045532931e-05	142	67	0.00956869465866895	0.471830985915493
GO:0043066	negative regulation of apoptotic process	GO:BP	7.05052954680487e-05	872	314	0.0448443301913739	0.360091743119266
GO:0035710	CD4-positive, alpha-beta T cell activation	GO:BP	7.32310446233737e-05	129	62	0.00885461296772351	0.48062015503876
GO:0045055	regulated exocytosis	GO:BP	7.60826457082146e-05	230	99	0.0141388174807198	0.430434782608696
GO:0002418	immune response to tumor cell	GO:BP	7.79476042158946e-05	30	21	0.00299914310197087	0.7
GO:0006892	post-Golgi vesicle-mediated transport	GO:BP	7.91280796399897e-05	111	55	0.00785489860039989	0.495495495495495
GO:0035694	mitochondrial protein catabolic process	GO:BP	8.09123694048891e-05	10	10	0.00142816338189089	1
GO:0009132	nucleoside diphosphate metabolic process	GO:BP	8.14640644360007e-05	132	63	0.0089974293059126	0.477272727272727
GO:0050792	regulation of viral process	GO:BP	8.14640644360007e-05	156	72	0.0102827763496144	0.461538461538462
GO:0002837	regulation of immune response to tumor cell	GO:BP	8.15518814339843e-05	26	19	0.00271351042559269	0.730769230769231
GO:0009267	cellular response to starvation	GO:BP	8.17411145948742e-05	175	79	0.011282490716938	0.451428571428571
GO:0009060	aerobic respiration	GO:BP	8.24856972111876e-05	197	87	0.0124250214224507	0.441624365482233
GO:0001818	negative regulation of cytokine production	GO:BP	8.25626851047544e-05	290	120	0.0171379605826907	0.413793103448276
GO:0030336	negative regulation of cell migration	GO:BP	8.25626851047544e-05	290	120	0.0171379605826907	0.413793103448276
GO:1902903	regulation of supramolecular fiber organization	GO:BP	8.39540427579315e-05	380	151	0.0215652670665524	0.397368421052632
GO:0051347	positive regulation of transferase activity	GO:BP	8.4510209316275e-05	293	121	0.0172807769208797	0.41296928327645
GO:0046394	carboxylic acid biosynthetic process	GO:BP	8.57661047979682e-05	319	130	0.0185661239645815	0.407523510971787
GO:0045069	regulation of viral genome replication	GO:BP	9.10480924902889e-05	86	45	0.006426735218509	0.523255813953488
GO:0016239	positive regulation of macroautophagy	GO:BP	9.10480924902889e-05	86	45	0.006426735218509	0.523255813953488
GO:0043487	regulation of RNA stability	GO:BP	9.27403147188089e-05	192	85	0.0121393887460726	0.442708333333333
GO:0042594	response to starvation	GO:BP	9.30540832317181e-05	217	94	0.0134247357897744	0.433179723502304
GO:0140694	membraneless organelle assembly	GO:BP	9.57387509083519e-05	428	167	0.0238503284775778	0.39018691588785
GO:0002704	negative regulation of leukocyte mediated immunity	GO:BP	0.000100099664858355	69	38	0.00542702085118538	0.550724637681159
GO:0050866	negative regulation of cell activation	GO:BP	0.000106125370646489	212	92	0.0131391031133962	0.433962264150943
GO:0001776	leukocyte homeostasis	GO:BP	0.000108541339907893	112	55	0.00785489860039989	0.491071428571429
GO:1990845	adaptive thermogenesis	GO:BP	0.000109191370448129	168	76	0.0108540417023708	0.452380952380952
GO:0072524	pyridine-containing compound metabolic process	GO:BP	0.000109191370448129	168	76	0.0108540417023708	0.452380952380952
GO:0040007	growth	GO:BP	0.00010948803148687	923	329	0.0469865752642102	0.356446370530878
GO:0046638	positive regulation of alpha-beta T cell differentiation	GO:BP	0.000114671695923823	55	32	0.00457012282205084	0.581818181818182
GO:0045944	positive regulation of transcription by RNA polymerase II	GO:BP	0.000115895827266318	1250	433	0.0618394744358755	0.3464
GO:0050729	positive regulation of inflammatory response	GO:BP	0.000116642953877945	152	70	0.00999714367323622	0.460526315789474
GO:0016241	regulation of macroautophagy	GO:BP	0.000117658270630908	182	81	0.0115681233933162	0.445054945054945
GO:0042102	positive regulation of T cell proliferation	GO:BP	0.000120428672301286	102	51	0.00728363324764353	0.5
GO:0043372	positive regulation of CD4-positive, alpha-beta T cell differentiation	GO:BP	0.000121528508479903	37	24	0.00342759211653813	0.648648648648649
GO:0002752	cell surface pattern recognition receptor signaling pathway	GO:BP	0.000127089667414204	72	39	0.00556983718937446	0.541666666666667
GO:0050868	negative regulation of T cell activation	GO:BP	0.000130392304346848	131	62	0.00885461296772351	0.473282442748092
GO:0002228	natural killer cell mediated immunity	GO:BP	0.000132844003634394	82	43	0.00614110254213082	0.524390243902439
GO:0002504	antigen processing and presentation of peptide or polysaccharide antigen via MHC class II	GO:BP	0.000136042620801391	35	23	0.00328477577834904	0.657142857142857
GO:0002698	negative regulation of immune effector process	GO:BP	0.000142356538565227	126	60	0.00856898029134533	0.476190476190476
GO:0010632	regulation of epithelial cell migration	GO:BP	0.000144165255959686	65	36	0.0051413881748072	0.553846153846154
GO:0016053	organic acid biosynthetic process	GO:BP	0.000144206029327846	322	130	0.0185661239645815	0.403726708074534
GO:1901136	carbohydrate derivative catabolic process	GO:BP	0.000149851553140861	256	107	0.0152813481862325	0.41796875
GO:0071677	positive regulation of mononuclear cell migration	GO:BP	0.000152143425156035	95	48	0.00685518423307626	0.505263157894737
GO:0061136	regulation of proteasomal protein catabolic process	GO:BP	0.000154417663643499	197	86	0.0122822050842616	0.436548223350254
GO:1903900	regulation of viral life cycle	GO:BP	0.000157016510384588	129	61	0.00871179662953442	0.472868217054264
GO:0030030	cell projection organization	GO:BP	0.000157016510384588	1620	548	0.0782633533276207	0.338271604938272
GO:0007254	JNK cascade	GO:BP	0.000158126127769224	175	78	0.0111396743787489	0.445714285714286
GO:0070482	response to oxygen levels	GO:BP	0.000158941665869558	343	137	0.0195658383319052	0.399416909620991
GO:0002686	negative regulation of leukocyte migration	GO:BP	0.000159309762218681	51	30	0.00428449014567267	0.588235294117647
GO:0006986	response to unfolded protein	GO:BP	0.00017178546372953	140	65	0.00928306198229077	0.464285714285714
GO:0030111	regulation of Wnt signaling pathway	GO:BP	0.000175730179320546	329	132	0.0188517566409597	0.401215805471125
GO:0001934	positive regulation of protein phosphorylation	GO:BP	0.000176375282714998	480	183	0.0261353898886033	0.38125
GO:0050817	coagulation	GO:BP	0.000177886668017543	237	100	0.0142816338189089	0.421940928270042
GO:0050821	protein stabilization	GO:BP	0.000182852026079294	223	95	0.0135675521279634	0.426008968609865
GO:0001910	regulation of leukocyte mediated cytotoxicity	GO:BP	0.000183390100498878	93	47	0.00671236789488718	0.505376344086022
GO:0035455	response to interferon-alpha	GO:BP	0.000186511673433948	21	16	0.00228506141102542	0.761904761904762
GO:0051236	establishment of RNA localization	GO:BP	0.000186755900269601	162	73	0.0104255926878035	0.450617283950617
GO:0001659	temperature homeostasis	GO:BP	0.000186793476026547	184	81	0.0115681233933162	0.440217391304348
GO:0002286	T cell activation involved in immune response	GO:BP	0.000187945476191193	135	63	0.0089974293059126	0.466666666666667
GO:0072665	protein localization to vacuole	GO:BP	0.000187945476191193	88	45	0.006426735218509	0.511363636363636
GO:0043467	regulation of generation of precursor metabolites and energy	GO:BP	0.000187945476191193	135	63	0.0089974293059126	0.466666666666667
GO:0002294	CD4-positive, alpha-beta T cell differentiation involved in immune response	GO:BP	0.000191399967687556	83	43	0.00614110254213082	0.518072289156627
GO:0032727	positive regulation of interferon-alpha production	GO:BP	0.00019144653791705	25	18	0.0025706940874036	0.72
GO:0022604	regulation of cell morphogenesis	GO:BP	0.00019367783606902	246	103	0.0147100828334762	0.41869918699187
GO:0006066	alcohol metabolic process	GO:BP	0.000195456992043203	359	142	0.0202799200228506	0.395543175487465
GO:0043086	negative regulation of catalytic activity	GO:BP	0.000196832799910256	292	119	0.0169951442445016	0.407534246575342
GO:1903828	negative regulation of protein localization	GO:BP	0.000198209468710282	215	92	0.0131391031133962	0.427906976744186
GO:0046777	protein autophosphorylation	GO:BP	0.000209909988555631	179	79	0.011282490716938	0.441340782122905
GO:0031341	regulation of cell killing	GO:BP	0.000213689625241394	109	53	0.00756926592402171	0.486238532110092
GO:0035967	cellular response to topologically incorrect protein	GO:BP	0.000213689625241394	109	53	0.00756926592402171	0.486238532110092
GO:0051222	positive regulation of protein transport	GO:BP	0.000216039306562842	258	107	0.0152813481862325	0.414728682170543
GO:0048193	Golgi vesicle transport	GO:BP	0.000218424784190999	310	125	0.0178520422736361	0.403225806451613
GO:0120163	negative regulation of cold-induced thermogenesis	GO:BP	0.000218509671851371	47	28	0.00399885746929449	0.595744680851064
GO:0071375	cellular response to peptide hormone stimulus	GO:BP	0.000221450026452436	313	126	0.0179948586118252	0.402555910543131
GO:0009185	ribonucleoside diphosphate metabolic process	GO:BP	0.000224966523550405	125	59	0.00842616395315624	0.472
GO:0006935	chemotaxis	GO:BP	0.000227372150865688	464	177	0.0252784918594687	0.381465517241379
GO:0072331	signal transduction by p53 class mediator	GO:BP	0.000235981405918034	163	73	0.0104255926878035	0.447852760736196
GO:0007596	blood coagulation	GO:BP	0.000236645049065841	230	97	0.0138531848043416	0.421739130434783
GO:0071346	cellular response to type II interferon	GO:BP	0.000241483290661929	99	49	0.00699800057126535	0.494949494949495
GO:0007041	lysosomal transport	GO:BP	0.000244693973408744	136	63	0.0089974293059126	0.463235294117647
GO:0000082	G1/S transition of mitotic cell cycle	GO:BP	0.000245671244552629	202	87	0.0124250214224507	0.430693069306931
GO:1902652	secondary alcohol metabolic process	GO:BP	0.000247088593623878	155	70	0.00999714367323622	0.451612903225806
GO:0045597	positive regulation of cell differentiation	GO:BP	0.000259560922517967	876	311	0.0444158811768066	0.355022831050228
GO:0007015	actin filament organization	GO:BP	0.000259560922517967	456	174	0.0248500428449015	0.381578947368421
GO:1901137	carbohydrate derivative biosynthetic process	GO:BP	0.000259560922517967	586	217	0.0309911453870323	0.370307167235495
GO:0007229	integrin-mediated signaling pathway	GO:BP	0.000266408018716895	115	55	0.00785489860039989	0.478260869565217
GO:1905037	autophagosome organization	GO:BP	0.000270387477978087	123	58	0.00828334761496715	0.471544715447154
GO:0002293	alpha-beta T cell differentiation involved in immune response	GO:BP	0.000271666304956273	84	43	0.00614110254213082	0.511904761904762
GO:0002287	alpha-beta T cell activation involved in immune response	GO:BP	0.000271666304956273	84	43	0.00614110254213082	0.511904761904762
GO:2000401	regulation of lymphocyte migration	GO:BP	0.000271666304956273	69	37	0.00528420451299629	0.536231884057971
GO:0051098	regulation of binding	GO:BP	0.00027561567381724	211	90	0.012853470437018	0.42654028436019
GO:0050858	negative regulation of antigen receptor-mediated signaling pathway	GO:BP	0.000288379764160377	34	22	0.00314195944015995	0.647058823529412
GO:0018209	peptidyl-serine modification	GO:BP	0.00028844985697918	186	81	0.0115681233933162	0.435483870967742
GO:0034142	toll-like receptor 4 signaling pathway	GO:BP	0.00028975412570147	57	32	0.00457012282205084	0.56140350877193
GO:0009617	response to bacterium	GO:BP	0.000294909572354437	716	259	0.036989431590974	0.361731843575419
GO:0042330	taxis	GO:BP	0.000294909572354437	466	177	0.0252784918594687	0.379828326180258
GO:0032735	positive regulation of interleukin-12 production	GO:BP	0.000296945215769094	43	26	0.00371322479291631	0.604651162790698
GO:2001243	negative regulation of intrinsic apoptotic signaling pathway	GO:BP	0.000308740370405997	105	51	0.00728363324764353	0.485714285714286
GO:0009653	anatomical structure morphogenesis	GO:BP	0.000313631901651846	2705	879	0.125535561268209	0.324953789279113
GO:0140053	mitochondrial gene expression	GO:BP	0.000314814585447815	167	74	0.0105684090259926	0.44311377245509
GO:1901990	regulation of mitotic cell cycle phase transition	GO:BP	0.000321030740990236	327	130	0.0185661239645815	0.397553516819572
GO:0002820	negative regulation of adaptive immune response	GO:BP	0.000326701527907331	67	36	0.0051413881748072	0.537313432835821
GO:0050657	nucleic acid transport	GO:BP	0.000333969534430321	159	71	0.0101399600114253	0.446540880503145
GO:0050658	RNA transport	GO:BP	0.000333969534430321	159	71	0.0101399600114253	0.446540880503145
GO:0044843	cell cycle G1/S phase transition	GO:BP	0.000336161031863772	229	96	0.0137103684661525	0.419213973799127
GO:0010720	positive regulation of cell development	GO:BP	0.000336161031863772	458	174	0.0248500428449015	0.379912663755459
GO:0008360	regulation of cell shape	GO:BP	0.000340736148765228	140	64	0.00914024564410169	0.457142857142857
GO:0000302	response to reactive oxygen species	GO:BP	0.000341663619337221	198	85	0.0121393887460726	0.429292929292929
GO:0120036	plasma membrane bounded cell projection organization	GO:BP	0.000345981533097502	1577	531	0.0758354755784062	0.336715282181357
GO:0002250	adaptive immune response	GO:BP	0.000352561469802639	758	272	0.0388460439874322	0.358839050131926
GO:0000045	autophagosome assembly	GO:BP	0.000352561469802639	116	55	0.00785489860039989	0.474137931034483
GO:0002688	regulation of leukocyte chemotaxis	GO:BP	0.000352969093771199	124	58	0.00828334761496715	0.467741935483871
GO:0000724	double-strand break repair via homologous recombination	GO:BP	0.000355389397486815	187	81	0.0115681233933162	0.433155080213904
GO:0045622	regulation of T-helper cell differentiation	GO:BP	0.000358554178888868	48	28	0.00399885746929449	0.583333333333333
GO:0045444	fat cell differentiation	GO:BP	0.000363935848740614	238	99	0.0141388174807198	0.415966386554622
GO:0042147	retrograde transport, endosome to Golgi	GO:BP	0.000368917478887472	103	50	0.00714081690945444	0.485436893203884
GO:0043367	CD4-positive, alpha-beta T cell differentiation	GO:BP	0.000368917478887472	103	50	0.00714081690945444	0.485436893203884
GO:0080164	regulation of nitric oxide metabolic process	GO:BP	0.000371162052852397	60	33	0.00471293916023993	0.55
GO:0019886	antigen processing and presentation of exogenous peptide antigen via MHC class II	GO:BP	0.000386472785821128	28	19	0.00271351042559269	0.678571428571429
GO:0002726	positive regulation of T cell cytokine production	GO:BP	0.000386472785821128	28	19	0.00271351042559269	0.678571428571429
GO:0034605	cellular response to heat	GO:BP	0.000389342470838404	65	35	0.00499857183661811	0.538461538461538
GO:0045017	glycerolipid biosynthetic process	GO:BP	0.000391623604129184	247	102	0.0145672664952871	0.412955465587045
GO:1904407	positive regulation of nitric oxide metabolic process	GO:BP	0.000397371512842957	39	24	0.00342759211653813	0.615384615384615
GO:0050860	negative regulation of T cell receptor signaling pathway	GO:BP	0.000414953894666553	26	18	0.0025706940874036	0.692307692307692
GO:0019722	calcium-mediated signaling	GO:BP	0.000414953894666553	233	97	0.0138531848043416	0.416309012875536
GO:0032970	regulation of actin filament-based process	GO:BP	0.000414953894666553	373	145	0.0207083690374179	0.388739946380697
GO:0050857	positive regulation of antigen receptor-mediated signaling pathway	GO:BP	0.000414953894666553	26	18	0.0025706940874036	0.692307692307692
GO:0017148	negative regulation of translation	GO:BP	0.000415016235929272	130	60	0.00856898029134533	0.461538461538462
GO:0019079	viral genome replication	GO:BP	0.000415016235929272	130	60	0.00856898029134533	0.461538461538462
GO:0002830	positive regulation of type 2 immune response	GO:BP	0.000418693479417943	18	14	0.00199942873464724	0.777777777777778
GO:0002444	myeloid leukocyte mediated immunity	GO:BP	0.000419493726362781	114	54	0.0077120822622108	0.473684210526316
GO:0018105	peptidyl-serine phosphorylation	GO:BP	0.00043230471947855	174	76	0.0108540417023708	0.436781609195402
GO:0045591	positive regulation of regulatory T cell differentiation	GO:BP	0.000435899038879349	24	17	0.00242787774921451	0.708333333333333
GO:0038093	Fc receptor signaling pathway	GO:BP	0.000440925656953943	58	32	0.00457012282205084	0.551724137931034
GO:0045428	regulation of nitric oxide biosynthetic process	GO:BP	0.000440925656953943	58	32	0.00457012282205084	0.551724137931034
GO:0002707	negative regulation of lymphocyte mediated immunity	GO:BP	0.000440925656953943	58	32	0.00457012282205084	0.551724137931034
GO:0106106	cold-induced thermogenesis	GO:BP	0.000440925656953943	152	68	0.00971151099685804	0.447368421052632
GO:0050708	regulation of protein secretion	GO:BP	0.000450314711321151	268	109	0.0155669808626107	0.406716417910448
GO:0016054	organic acid catabolic process	GO:BP	0.000454400501799866	245	101	0.014424450157098	0.412244897959184
GO:0046395	carboxylic acid catabolic process	GO:BP	0.000454400501799866	245	101	0.014424450157098	0.412244897959184
GO:0044409	symbiont entry into host	GO:BP	0.000461729071458023	144	65	0.00928306198229077	0.451388888888889
GO:0032757	positive regulation of interleukin-8 production	GO:BP	0.000463061369176307	63	34	0.00485575549842902	0.53968253968254
GO:0032602	chemokine production	GO:BP	0.0004699990349388	96	47	0.00671236789488718	0.489583333333333
GO:0032642	regulation of chemokine production	GO:BP	0.0004699990349388	96	47	0.00671236789488718	0.489583333333333
GO:0051052	regulation of DNA metabolic process	GO:BP	0.000472056755625954	494	185	0.0264210225649814	0.374493927125506
GO:0006302	double-strand break repair	GO:BP	0.000482614144555414	318	126	0.0179948586118252	0.39622641509434
GO:0034101	erythrocyte homeostasis	GO:BP	0.00049179068959597	147	66	0.00942587832047986	0.448979591836735
GO:0002474	antigen processing and presentation of peptide antigen via MHC class I	GO:BP	0.000523084470320935	35	22	0.00314195944015995	0.628571428571429
GO:0120161	regulation of cold-induced thermogenesis	GO:BP	0.000524773098565369	150	67	0.00956869465866895	0.446666666666667
GO:0031663	lipopolysaccharide-mediated signaling pathway	GO:BP	0.000527909174623219	56	31	0.00442730648386175	0.553571428571429
GO:0051056	regulation of small GTPase mediated signal transduction	GO:BP	0.000543444500081665	307	122	0.0174235932590688	0.397394136807818
GO:1901988	negative regulation of cell cycle phase transition	GO:BP	0.000544289181688395	246	101	0.014424450157098	0.410569105691057
GO:0072655	establishment of protein localization to mitochondrion	GO:BP	0.000546239318251514	123	57	0.00814053127677806	0.463414634146341
GO:0061014	positive regulation of mRNA catabolic process	GO:BP	0.000546239318251514	107	51	0.00728363324764353	0.476635514018692
GO:0009062	fatty acid catabolic process	GO:BP	0.000546239318251514	107	51	0.00728363324764353	0.476635514018692
GO:0042093	T-helper cell differentiation	GO:BP	0.000547132462123111	81	41	0.00585546986575264	0.506172839506173
GO:0009179	purine ribonucleoside diphosphate metabolic process	GO:BP	0.000548829417511088	115	54	0.0077120822622108	0.469565217391304
GO:0009135	purine nucleoside diphosphate metabolic process	GO:BP	0.000548829417511088	115	54	0.0077120822622108	0.469565217391304
GO:0055085	transmembrane transport	GO:BP	0.000548829417511088	1568	526	0.0751213938874607	0.335459183673469
GO:0051091	positive regulation of DNA-binding transcription factor activity	GO:BP	0.000575024365640772	195	83	0.0118537560696944	0.425641025641026
GO:0018208	peptidyl-proline modification	GO:BP	0.00059440846115573	33	21	0.00299914310197087	0.636363636363636
GO:0070555	response to interleukin-1	GO:BP	0.000603429743127341	110	52	0.00742644958583262	0.472727272727273
GO:0009266	response to temperature stimulus	GO:BP	0.000604196989438958	170	74	0.0105684090259926	0.435294117647059
GO:1901292	nucleoside phosphate catabolic process	GO:BP	0.000605932246117152	184	79	0.011282490716938	0.429347826086957
GO:0001666	response to hypoxia	GO:BP	0.000619205714369289	302	120	0.0171379605826907	0.397350993377483
GO:1904263	positive regulation of TORC1 signaling	GO:BP	0.000629594139396089	54	30	0.00428449014567267	0.555555555555556
GO:0046328	regulation of JNK cascade	GO:BP	0.000658883717625464	140	63	0.0089974293059126	0.45
GO:0000077	DNA damage checkpoint signaling	GO:BP	0.000663331678901364	113	53	0.00756926592402171	0.469026548672566
GO:0044088	regulation of vacuole organization	GO:BP	0.000668430038446134	59	32	0.00457012282205084	0.542372881355932
GO:0031348	negative regulation of defense response	GO:BP	0.000669455245659188	253	103	0.0147100828334762	0.407114624505929
GO:0034067	protein localization to Golgi apparatus	GO:BP	0.000669455245659188	31	20	0.00285632676378178	0.645161290322581
GO:0032607	interferon-alpha production	GO:BP	0.000669455245659188	31	20	0.00285632676378178	0.645161290322581
GO:0090382	phagosome maturation	GO:BP	0.000669455245659188	31	20	0.00285632676378178	0.645161290322581
GO:0036336	dendritic cell migration	GO:BP	0.000669455245659188	31	20	0.00285632676378178	0.645161290322581
GO:0032647	regulation of interferon-alpha production	GO:BP	0.000669455245659188	31	20	0.00285632676378178	0.645161290322581
GO:0002369	T cell cytokine production	GO:BP	0.000672255243978167	40	24	0.00342759211653813	0.6
GO:0002724	regulation of T cell cytokine production	GO:BP	0.000672255243978167	40	24	0.00342759211653813	0.6
GO:0032092	positive regulation of protein binding	GO:BP	0.000673253395493979	47	27	0.0038560411311054	0.574468085106383
GO:0104004	cellular response to environmental stimulus	GO:BP	0.000675962769171453	338	132	0.0188517566409597	0.390532544378698
GO:0099003	vesicle-mediated transport in synapse	GO:BP	0.000675962769171453	256	104	0.0148528991716652	0.40625
GO:0048524	positive regulation of viral process	GO:BP	0.000675962769171453	64	34	0.00485575549842902	0.53125
GO:0070585	protein localization to mitochondrion	GO:BP	0.000675962769171453	132	60	0.00856898029134533	0.454545454545455
GO:0000122	negative regulation of transcription by RNA polymerase II	GO:BP	0.000675962769171453	934	326	0.046558126249643	0.349036402569593
GO:0071453	cellular response to oxygen levels	GO:BP	0.000675962769171453	165	72	0.0102827763496144	0.436363636363636
GO:0071214	cellular response to abiotic stimulus	GO:BP	0.000675962769171453	338	132	0.0188517566409597	0.390532544378698
GO:0072523	purine-containing compound catabolic process	GO:BP	0.000687549841116224	154	68	0.00971151099685804	0.441558441558442
GO:1903707	negative regulation of hemopoiesis	GO:BP	0.000713571127741585	116	54	0.0077120822622108	0.46551724137931
GO:0051170	import into nucleus	GO:BP	0.000741625472174779	171	74	0.0105684090259926	0.432748538011696
GO:0097300	programmed necrotic cell death	GO:BP	0.000744436507991877	52	29	0.00414167380748358	0.557692307692308
GO:0051345	positive regulation of hydrolase activity	GO:BP	0.000765951124937594	205	86	0.0122822050842616	0.419512195121951
GO:0002399	MHC class II protein complex assembly	GO:BP	0.000767572454014541	13	11	0.00157097972007998	0.846153846153846
GO:0002503	peptide antigen assembly with MHC class II protein complex	GO:BP	0.000767572454014541	13	11	0.00157097972007998	0.846153846153846
GO:0045429	positive regulation of nitric oxide biosynthetic process	GO:BP	0.000780742745402629	38	23	0.00328477577834904	0.605263157894737
GO:0046031	ADP metabolic process	GO:BP	0.000780742745402629	103	49	0.00699800057126535	0.475728155339806
GO:1902106	negative regulation of leukocyte differentiation	GO:BP	0.000784517077884009	111	52	0.00742644958583262	0.468468468468468
GO:0000226	microtubule cytoskeleton organization	GO:BP	0.000784964549922045	661	238	0.0339902884890031	0.360060514372163
GO:0042267	natural killer cell mediated cytotoxicity	GO:BP	0.000784964549922045	77	39	0.00556983718937446	0.506493506493506
GO:0060828	regulation of canonical Wnt signaling pathway	GO:BP	0.000785068879278189	254	103	0.0147100828334762	0.405511811023622
GO:1905521	regulation of macrophage migration	GO:BP	0.000791302962724128	45	26	0.00371322479291631	0.577777777777778
GO:0000723	telomere maintenance	GO:BP	0.000797592695518189	163	71	0.0101399600114253	0.43558282208589
GO:1990778	protein localization to cell periphery	GO:BP	0.000803951573865305	363	140	0.0199942873464724	0.385674931129477
GO:0032434	regulation of proteasomal ubiquitin-dependent protein catabolic process	GO:BP	0.000805596797977064	130	59	0.00842616395315624	0.453846153846154
GO:0110053	regulation of actin filament organization	GO:BP	0.000809355673727904	260	105	0.0149957155098543	0.403846153846154
GO:0002823	negative regulation of adaptive immune response based on somatic recombination of immune receptors built from immunoglobulin superfamily domains	GO:BP	0.000809531338722738	62	33	0.00471293916023993	0.532258064516129
GO:0032102	negative regulation of response to external stimulus	GO:BP	0.000813120534654569	387	148	0.0211368180519851	0.382428940568475
GO:0001912	positive regulation of leukocyte mediated cytotoxicity	GO:BP	0.000813120534654569	67	35	0.00499857183661811	0.522388059701492
GO:0008284	positive regulation of cell population proliferation	GO:BP	0.000830085485556005	946	329	0.0469865752642102	0.347780126849894
GO:0019364	pyridine nucleotide catabolic process	GO:BP	0.000839669570102496	98	47	0.00671236789488718	0.479591836734694
GO:0036293	response to decreased oxygen levels	GO:BP	0.000854496855917174	316	124	0.017709225935447	0.392405063291139
GO:0043409	negative regulation of MAPK cascade	GO:BP	0.000855070515609479	155	68	0.00971151099685804	0.438709677419355
GO:0032006	regulation of TOR signaling	GO:BP	0.00086259887551158	144	64	0.00914024564410169	0.444444444444444
GO:0033673	negative regulation of kinase activity	GO:BP	0.00086259887551158	144	64	0.00914024564410169	0.444444444444444
GO:1903313	positive regulation of mRNA metabolic process	GO:BP	0.00086259887551158	144	64	0.00914024564410169	0.444444444444444
GO:0008203	cholesterol metabolic process	GO:BP	0.00086259887551158	144	64	0.00914024564410169	0.444444444444444
GO:0045861	negative regulation of proteolysis	GO:BP	0.000915004677936093	147	65	0.00928306198229077	0.442176870748299
GO:0009611	response to wounding	GO:BP	0.000915004677936093	567	207	0.0295629820051414	0.365079365079365
GO:0051444	negative regulation of ubiquitin-protein transferase activity	GO:BP	0.000918225665610764	15	12	0.00171379605826907	0.8
GO:0032736	positive regulation of interleukin-13 production	GO:BP	0.000918225665610764	15	12	0.00171379605826907	0.8
GO:0002424	T cell mediated immune response to tumor cell	GO:BP	0.000918225665610764	15	12	0.00171379605826907	0.8
GO:0032984	protein-containing complex disassembly	GO:BP	0.000920099658394388	255	103	0.0147100828334762	0.403921568627451
GO:0050920	regulation of chemotaxis	GO:BP	0.000937156628774309	209	87	0.0124250214224507	0.416267942583732
GO:0000725	recombinational repair	GO:BP	0.000950972945752885	192	81	0.0115681233933162	0.421875
GO:0050853	B cell receptor signaling pathway	GO:BP	0.000965121033134784	70	36	0.0051413881748072	0.514285714285714
GO:2001244	positive regulation of intrinsic apoptotic signaling pathway	GO:BP	0.000968215544338986	60	32	0.00457012282205084	0.533333333333333
GO:0046718	symbiont entry into host cell	GO:BP	0.000968215544338986	139	62	0.00885461296772351	0.446043165467626
GO:0002836	positive regulation of response to tumor cell	GO:BP	0.00100428178392288	17	13	0.00185661239645815	0.764705882352941
GO:0002839	positive regulation of immune response to tumor cell	GO:BP	0.00100428178392288	17	13	0.00185661239645815	0.764705882352941
GO:0046032	ADP catabolic process	GO:BP	0.00100545019573708	96	46	0.00656955155669809	0.479166666666667
GO:0006626	protein targeting to mitochondrion	GO:BP	0.00101971252750453	104	49	0.00699800057126535	0.471153846153846
GO:0043087	regulation of GTPase activity	GO:BP	0.00103846975034324	201	84	0.0119965724078835	0.417910447761194
GO:0031334	positive regulation of protein-containing complex assembly	GO:BP	0.00103846975034324	201	84	0.0119965724078835	0.417910447761194
GO:0002828	regulation of type 2 immune response	GO:BP	0.00103846975034324	34	21	0.00299914310197087	0.617647058823529
GO:0001914	regulation of T cell mediated cytotoxicity	GO:BP	0.00104248061088623	48	27	0.0038560411311054	0.5625
GO:0061756	leukocyte adhesion to vascular endothelial cell	GO:BP	0.00104248061088623	48	27	0.0038560411311054	0.5625
GO:0000075	cell cycle checkpoint signaling	GO:BP	0.00104248395092508	184	78	0.0111396743787489	0.423913043478261
GO:0044089	positive regulation of cellular component biogenesis	GO:BP	0.0010433293931722	504	186	0.0265638389031705	0.369047619047619
GO:0015748	organophosphate ester transport	GO:BP	0.00105948764508018	170	73	0.0104255926878035	0.429411764705882
GO:0008286	insulin receptor signaling pathway	GO:BP	0.00105948764508018	123	56	0.00799771493858898	0.455284552845528
GO:0010821	regulation of mitochondrion organization	GO:BP	0.00109407426573581	115	53	0.00756926592402171	0.460869565217391
GO:0006469	negative regulation of protein kinase activity	GO:BP	0.00115378038315265	137	61	0.00871179662953442	0.445255474452555
GO:0002495	antigen processing and presentation of peptide antigen via MHC class II	GO:BP	0.00120007711286191	32	20	0.00285632676378178	0.625
GO:0045786	negative regulation of cell cycle	GO:BP	0.00120511392246035	375	143	0.0204227363610397	0.381333333333333
GO:0006096	glycolytic process	GO:BP	0.00121022575766917	94	45	0.006426735218509	0.478723404255319
GO:0010631	epithelial cell migration	GO:BP	0.00121022575766917	94	45	0.006426735218509	0.478723404255319
GO:0032543	mitochondrial translation	GO:BP	0.0012179602856374	129	58	0.00828334761496715	0.449612403100775
GO:0006470	protein dephosphorylation	GO:BP	0.00121961532254832	140	62	0.00885461296772351	0.442857142857143
GO:0033674	positive regulation of kinase activity	GO:BP	0.00124157246026133	251	101	0.014424450157098	0.402390438247012
GO:0045930	negative regulation of mitotic cell cycle	GO:BP	0.00125922463586322	225	92	0.0131391031133962	0.408888888888889
GO:0016055	Wnt signaling pathway	GO:BP	0.00128675910791892	454	169	0.024135961153956	0.372246696035242
GO:0042770	signal transduction in response to DNA damage	GO:BP	0.00130985105903243	171	73	0.0104255926878035	0.426900584795322
GO:0051651	maintenance of location in cell	GO:BP	0.0013198739913646	208	86	0.0122822050842616	0.413461538461538
GO:1990823	response to leukemia inhibitory factor	GO:BP	0.00133963528500231	97	46	0.00656955155669809	0.474226804123711
GO:0008630	intrinsic apoptotic signaling pathway in response to DNA damage	GO:BP	0.00133963528500231	105	49	0.00699800057126535	0.466666666666667
GO:2001238	positive regulation of extrinsic apoptotic signaling pathway	GO:BP	0.00134488218102985	51	28	0.00399885746929449	0.549019607843137
GO:0006968	cellular defense response	GO:BP	0.00134488218102985	51	28	0.00399885746929449	0.549019607843137
GO:0060759	regulation of response to cytokine stimulus	GO:BP	0.00135424583649636	174	74	0.0105684090259926	0.425287356321839
GO:0006809	nitric oxide biosynthetic process	GO:BP	0.00135966552497643	71	36	0.0051413881748072	0.507042253521127
GO:0006260	DNA replication	GO:BP	0.00139621812756855	281	111	0.0158526135389889	0.395017793594306
GO:0070301	cellular response to hydrogen peroxide	GO:BP	0.00139899607459135	66	34	0.00485575549842902	0.515151515151515
GO:0006278	RNA-templated DNA biosynthetic process	GO:BP	0.00141398696940515	61	32	0.00457012282205084	0.524590163934426
GO:0099504	synaptic vesicle cycle	GO:BP	0.00143888467520908	220	90	0.012853470437018	0.409090909090909
GO:0019751	polyol metabolic process	GO:BP	0.00145291271226058	108	50	0.00714081690945444	0.462962962962963
GO:1990266	neutrophil migration	GO:BP	0.00145291271226058	108	50	0.00714081690945444	0.462962962962963
GO:0001944	vasculature development	GO:BP	0.00145711913437446	761	268	0.0382747786346758	0.352168199737188
GO:0034612	response to tumor necrosis factor	GO:BP	0.00152518206290198	229	93	0.0132819194515853	0.406113537117904
GO:0000413	protein peptidyl-prolyl isomerization	GO:BP	0.00156036383439006	28	18	0.0025706940874036	0.642857142857143
GO:0010038	response to metal ion	GO:BP	0.00156036383439006	350	134	0.0191373893173379	0.382857142857143
GO:0032008	positive regulation of TOR signaling	GO:BP	0.00157544713915091	74	37	0.00528420451299629	0.5
GO:0031343	positive regulation of cell killing	GO:BP	0.00157544713915091	74	37	0.00528420451299629	0.5
GO:2000377	regulation of reactive oxygen species metabolic process	GO:BP	0.00161008403813362	144	63	0.0089974293059126	0.4375
GO:0030183	B cell differentiation	GO:BP	0.00162447031529761	158	68	0.00971151099685804	0.430379746835443
GO:0009166	nucleotide catabolic process	GO:BP	0.00169563241365478	161	69	0.00985432733504713	0.428571428571429
GO:0007004	telomere maintenance via telomerase	GO:BP	0.00171177180191749	59	31	0.00442730648386175	0.525423728813559
GO:0030218	erythrocyte differentiation	GO:BP	0.00173268549481471	136	60	0.00856898029134533	0.441176470588235
GO:0009134	nucleoside diphosphate catabolic process	GO:BP	0.00174896218159211	106	49	0.00699800057126535	0.462264150943396
GO:0050779	RNA destabilization	GO:BP	0.00174896218159211	106	49	0.00699800057126535	0.462264150943396
GO:0097581	lamellipodium organization	GO:BP	0.00175199914567549	90	43	0.00614110254213082	0.477777777777778
GO:0032945	negative regulation of mononuclear cell proliferation	GO:BP	0.00175199914567549	90	43	0.00614110254213082	0.477777777777778
GO:0007032	endosome organization	GO:BP	0.00176472144429015	98	46	0.00656955155669809	0.469387755102041
GO:1990542	mitochondrial transmembrane transport	GO:BP	0.00176472144429015	98	46	0.00656955155669809	0.469387755102041
GO:0042177	negative regulation of protein catabolic process	GO:BP	0.00182047906860115	117	53	0.00756926592402171	0.452991452991453
GO:0043244	regulation of protein-containing complex disassembly	GO:BP	0.00184151846242303	128	57	0.00814053127677806	0.4453125
GO:0098876	vesicle-mediated transport to the plasma membrane	GO:BP	0.00184361929005106	153	66	0.00942587832047986	0.431372549019608
GO:0045860	positive regulation of protein kinase activity	GO:BP	0.00186194838384944	236	95	0.0135675521279634	0.402542372881356
GO:0016052	carbohydrate catabolic process	GO:BP	0.0018847397216313	170	72	0.0102827763496144	0.423529411764706
GO:0051881	regulation of mitochondrial membrane potential	GO:BP	0.00190190545953784	72	36	0.0051413881748072	0.5
GO:0097530	granulocyte migration	GO:BP	0.00192032070332801	156	67	0.00956869465866895	0.429487179487179
GO:0072526	pyridine-containing compound catabolic process	GO:BP	0.00192631284168948	101	47	0.00671236789488718	0.465346534653465
GO:0010634	positive regulation of epithelial cell migration	GO:BP	0.00193025208697281	47	26	0.00371322479291631	0.553191489361702
GO:0006275	regulation of DNA replication	GO:BP	0.00193836727063994	120	54	0.0077120822622108	0.45
GO:0051560	mitochondrial calcium ion homeostasis	GO:BP	0.00195086619854754	24	16	0.00228506141102542	0.666666666666667
GO:0001911	negative regulation of leukocyte mediated cytotoxicity	GO:BP	0.00195086619854754	24	16	0.00228506141102542	0.666666666666667
GO:0006790	sulfur compound metabolic process	GO:BP	0.00196914813024243	307	119	0.0169951442445016	0.387622149837134
GO:0060070	canonical Wnt signaling pathway	GO:BP	0.00197569516875138	310	120	0.0171379605826907	0.387096774193548
GO:0016125	sterol metabolic process	GO:BP	0.00198521700457429	159	68	0.00971151099685804	0.427672955974843
GO:0046488	phosphatidylinositol metabolic process	GO:BP	0.00198521700457429	159	68	0.00971151099685804	0.427672955974843
GO:0006119	oxidative phosphorylation	GO:BP	0.00198792496212016	145	63	0.0089974293059126	0.43448275862069
GO:0045628	regulation of T-helper 2 cell differentiation	GO:BP	0.00199611295273826	12	10	0.00142816338189089	0.833333333333333
GO:0002715	regulation of natural killer cell mediated immunity	GO:BP	0.00201052904567959	52	28	0.00399885746929449	0.538461538461538
GO:0043603	amide metabolic process	GO:BP	0.00204543419353286	455	168	0.0239931448157669	0.369230769230769
GO:0007265	Ras protein signal transduction	GO:BP	0.00205128232804724	123	55	0.00785489860039989	0.447154471544715
GO:0010876	lipid localization	GO:BP	0.00205390523548765	452	167	0.0238503284775778	0.369469026548673
GO:0045066	regulatory T cell differentiation	GO:BP	0.00208441851506312	40	23	0.00328477577834904	0.575
GO:0050672	negative regulation of lymphocyte proliferation	GO:BP	0.00208940248329745	88	42	0.00599828620394173	0.477272727272727
GO:0007346	regulation of mitotic cell cycle	GO:BP	0.00211287861780368	492	180	0.025706940874036	0.365853658536585
GO:0002433	immune response-regulating cell surface receptor signaling pathway involved in phagocytosis	GO:BP	0.00212685116899207	22	15	0.00214224507283633	0.681818181818182
GO:0038096	Fc-gamma receptor signaling pathway involved in phagocytosis	GO:BP	0.00212685116899207	22	15	0.00214224507283633	0.681818181818182
GO:0006195	purine nucleotide catabolic process	GO:BP	0.00213760613217163	137	60	0.00856898029134533	0.437956204379562
GO:0072329	monocarboxylic acid catabolic process	GO:BP	0.0021696783311128	126	56	0.00799771493858898	0.444444444444444
GO:0051640	organelle localization	GO:BP	0.00223623671259236	616	220	0.0314195944015995	0.357142857142857
GO:0000055	ribosomal large subunit export from nucleus	GO:BP	0.00224219590902678	7	7	0.000999714367323622	1
GO:0070426	positive regulation of nucleotide-binding domain, leucine rich repeat containing receptor signaling pathway	GO:BP	0.00224219590902678	7	7	0.000999714367323622	1
GO:0070106	interleukin-27-mediated signaling pathway	GO:BP	0.00224219590902678	7	7	0.000999714367323622	1
GO:0044773	mitotic DNA damage checkpoint signaling	GO:BP	0.00227093046681947	70	35	0.00499857183661811	0.5
GO:0070936	protein K48-linked ubiquitination	GO:BP	0.00228105549636755	99	46	0.00656955155669809	0.464646464646465
GO:1904666	regulation of ubiquitin protein ligase activity	GO:BP	0.00228105549636755	20	14	0.00199942873464724	0.7
GO:0009137	purine nucleoside diphosphate catabolic process	GO:BP	0.00228105549636755	99	46	0.00656955155669809	0.464646464646465
GO:0009181	purine ribonucleoside diphosphate catabolic process	GO:BP	0.00228105549636755	99	46	0.00656955155669809	0.464646464646465
GO:0051028	mRNA transport	GO:BP	0.00228192268766671	129	57	0.00814053127677806	0.441860465116279
GO:0002840	regulation of T cell mediated immune response to tumor cell	GO:BP	0.00228192268766671	14	11	0.00157097972007998	0.785714285714286
GO:0006869	lipid transport	GO:BP	0.00238431953525093	432	160	0.0228506141102542	0.37037037037037
GO:0071218	cellular response to misfolded protein	GO:BP	0.00238675659941051	18	13	0.00185661239645815	0.722222222222222
GO:0019395	fatty acid oxidation	GO:BP	0.00239250863144763	110	50	0.00714081690945444	0.454545454545455
GO:1903715	regulation of aerobic respiration	GO:BP	0.00239250863144763	31	19	0.00271351042559269	0.612903225806452
GO:0002710	negative regulation of T cell mediated immunity	GO:BP	0.00239250863144763	31	19	0.00271351042559269	0.612903225806452
GO:0002832	negative regulation of response to biotic stimulus	GO:BP	0.00242315813720747	121	54	0.0077120822622108	0.446280991735537
GO:0006906	vesicle fusion	GO:BP	0.00242315813720747	121	54	0.0077120822622108	0.446280991735537
GO:0001906	cell killing	GO:BP	0.00243285268399904	229	92	0.0131391031133962	0.40174672489083
GO:0009191	ribonucleoside diphosphate catabolic process	GO:BP	0.0024624342987168	102	47	0.00671236789488718	0.46078431372549
GO:0061157	mRNA destabilization	GO:BP	0.0024624342987168	102	47	0.00671236789488718	0.46078431372549
GO:0001525	angiogenesis	GO:BP	0.00250403371413941	546	197	0.0281348186232505	0.360805860805861
GO:0030705	cytoskeleton-dependent intracellular transport	GO:BP	0.00251825184016165	206	84	0.0119965724078835	0.407766990291262
GO:0009261	ribonucleotide catabolic process	GO:BP	0.00251825184016165	135	59	0.00842616395315624	0.437037037037037
GO:0043393	regulation of protein binding	GO:BP	0.00254862945488189	113	51	0.00728363324764353	0.451327433628319
GO:0006606	protein import into nucleus	GO:BP	0.00256467006962442	166	70	0.00999714367323622	0.421686746987952
GO:0031589	cell-substrate adhesion	GO:BP	0.002587852228164	354	134	0.0191373893173379	0.378531073446328
GO:1903825	organic acid transmembrane transport	GO:BP	0.00263336438930796	152	65	0.00928306198229077	0.427631578947368
GO:1901796	regulation of signal transduction by p53 class mediator	GO:BP	0.00265439176569611	105	48	0.00685518423307626	0.457142857142857
GO:0016049	cell growth	GO:BP	0.00267805348113338	482	176	0.0251356755212796	0.365145228215768
GO:0051235	maintenance of location	GO:BP	0.0026939873396466	218	88	0.0125678377606398	0.403669724770642
GO:2001057	reactive nitrogen species metabolic process	GO:BP	0.0026939873396466	81	39	0.00556983718937446	0.481481481481481
GO:0007017	microtubule-based process	GO:BP	0.0026939873396466	977	334	0.0477006569551557	0.341862845445241
GO:0034440	lipid oxidation	GO:BP	0.00270576898421107	116	52	0.00742644958583262	0.448275862068966
GO:0007006	mitochondrial membrane organization	GO:BP	0.00270576898421107	116	52	0.00742644958583262	0.448275862068966
GO:0046330	positive regulation of JNK cascade	GO:BP	0.00270661413441486	97	45	0.006426735218509	0.463917525773196
GO:0090132	epithelium migration	GO:BP	0.00270661413441486	97	45	0.006426735218509	0.463917525773196
GO:0051084	'de novo' post-translational protein folding	GO:BP	0.00270661413441486	43	24	0.00342759211653813	0.558139534883721
GO:0002687	positive regulation of leukocyte migration	GO:BP	0.00271229943776247	155	66	0.00942587832047986	0.425806451612903
GO:0033077	T cell differentiation in thymus	GO:BP	0.00272358680208628	89	42	0.00599828620394173	0.471910112359551
GO:0035872	nucleotide-binding domain, leucine rich repeat containing receptor signaling pathway	GO:BP	0.00274227777003403	29	18	0.0025706940874036	0.620689655172414
GO:2000108	positive regulation of leukocyte apoptotic process	GO:BP	0.00274227777003403	29	18	0.0025706940874036	0.620689655172414
GO:0071559	response to transforming growth factor beta	GO:BP	0.00275028858648032	268	105	0.0149957155098543	0.391791044776119
GO:0001568	blood vessel development	GO:BP	0.0027801949538495	731	256	0.0365609825764067	0.350205198358413
GO:0006518	peptide metabolic process	GO:BP	0.00281042377015728	63	32	0.00457012282205084	0.507936507936508
GO:0030038	contractile actin filament bundle assembly	GO:BP	0.0028179422972414	108	49	0.00699800057126535	0.453703703703704
GO:0043149	stress fiber assembly	GO:BP	0.0028179422972414	108	49	0.00699800057126535	0.453703703703704
GO:0072583	clathrin-dependent endocytosis	GO:BP	0.00282969892963316	48	26	0.00371322479291631	0.541666666666667
GO:0140467	integrated stress response signaling	GO:BP	0.00282969892963316	48	26	0.00371322479291631	0.541666666666667
GO:0006623	protein targeting to vacuole	GO:BP	0.00282969892963316	48	26	0.00371322479291631	0.541666666666667
GO:0046633	alpha-beta T cell proliferation	GO:BP	0.00282969892963316	48	26	0.00371322479291631	0.541666666666667
GO:0035295	tube development	GO:BP	0.00282969892963316	1099	372	0.053127677806341	0.338489535941765
GO:0006458	'de novo' protein folding	GO:BP	0.00282969892963316	48	26	0.00371322479291631	0.541666666666667
GO:0072659	protein localization to plasma membrane	GO:BP	0.00283693458668558	289	112	0.015995429877178	0.387543252595156
GO:1902115	regulation of organelle assembly	GO:BP	0.00284430439112677	233	93	0.0132819194515853	0.399141630901288
GO:0045589	regulation of regulatory T cell differentiation	GO:BP	0.00284961661053823	36	21	0.00299914310197087	0.583333333333333
GO:0006635	fatty acid beta-oxidation	GO:BP	0.0028537128361982	76	37	0.00528420451299629	0.486842105263158
GO:0072698	protein localization to microtubule cytoskeleton	GO:BP	0.00285706713431612	58	30	0.00428449014567267	0.517241379310345
GO:0006310	DNA recombination	GO:BP	0.00290382760889294	340	129	0.0184233076263925	0.379411764705882
GO:0032956	regulation of actin cytoskeleton organization	GO:BP	0.00290444522041374	331	126	0.0179948586118252	0.380664652567976
GO:0034614	cellular response to reactive oxygen species	GO:BP	0.00293243281437413	147	63	0.0089974293059126	0.428571428571429
GO:0033044	regulation of chromosome organization	GO:BP	0.00293243281437413	242	96	0.0137103684661525	0.396694214876033
GO:0070507	regulation of microtubule cytoskeleton organization	GO:BP	0.00295719991317591	164	69	0.00985432733504713	0.420731707317073
GO:2000045	regulation of G1/S transition of mitotic cell cycle	GO:BP	0.00305149559504278	150	64	0.00914024564410169	0.426666666666667
GO:0007093	mitotic cell cycle checkpoint signaling	GO:BP	0.0030686557660507	136	59	0.00842616395315624	0.433823529411765
GO:0008637	apoptotic mitochondrial changes	GO:BP	0.00311901226379287	103	47	0.00671236789488718	0.456310679611651
GO:0031342	negative regulation of cell killing	GO:BP	0.00312505665562284	27	17	0.00242787774921451	0.62962962962963
GO:1901798	positive regulation of signal transduction by p53 class mediator	GO:BP	0.00312505665562284	27	17	0.00242787774921451	0.62962962962963
GO:0007030	Golgi organization	GO:BP	0.00315926834261039	153	65	0.00928306198229077	0.42483660130719
GO:0002260	lymphocyte homeostasis	GO:BP	0.00318530334098433	79	38	0.00542702085118538	0.481012658227848
GO:0009123	nucleoside monophosphate metabolic process	GO:BP	0.00318530334098433	79	38	0.00542702085118538	0.481012658227848
GO:1990830	cellular response to leukemia inhibitory factor	GO:BP	0.00319867509367937	95	44	0.00628391888031991	0.463157894736842
GO:0018210	peptidyl-threonine modification	GO:BP	0.00322987700593148	87	41	0.00585546986575264	0.471264367816092
GO:0009154	purine ribonucleotide catabolic process	GO:BP	0.00331488643591839	128	56	0.00799771493858898	0.4375
GO:0051851	host-mediated perturbation of symbiont process	GO:BP	0.00333180033811032	106	48	0.00685518423307626	0.452830188679245
GO:0071456	cellular response to hypoxia	GO:BP	0.00333180033811032	142	61	0.00871179662953442	0.429577464788732
GO:0046165	alcohol biosynthetic process	GO:BP	0.00333180033811032	142	61	0.00871179662953442	0.429577464788732
GO:1905517	macrophage migration	GO:BP	0.00334911352627336	61	31	0.00442730648386175	0.508196721311475
GO:0032743	positive regulation of interleukin-2 production	GO:BP	0.00335277765512082	34	20	0.00285632676378178	0.588235294117647
GO:1905710	positive regulation of membrane permeability	GO:BP	0.00337350721579745	46	25	0.00357040845472722	0.543478260869565
GO:0032210	regulation of telomere maintenance via telomerase	GO:BP	0.00337350721579745	46	25	0.00357040845472722	0.543478260869565
GO:0007051	spindle organization	GO:BP	0.0033968926257868	205	83	0.0118537560696944	0.404878048780488
GO:0036230	granulocyte activation	GO:BP	0.00344830109571475	51	27	0.0038560411311054	0.529411764705882
GO:0042542	response to hydrogen peroxide	GO:BP	0.00344830109571475	98	45	0.006426735218509	0.459183673469388
GO:0071356	cellular response to tumor necrosis factor	GO:BP	0.00344833576460771	208	84	0.0119965724078835	0.403846153846154
GO:0043269	regulation of monoatomic ion transport	GO:BP	0.00351929542270859	451	165	0.0235646958011997	0.365853658536585
GO:0051701	biological process involved in interaction with host	GO:BP	0.00353192635653975	185	76	0.0108540417023708	0.410810810810811
GO:0015918	sterol transport	GO:BP	0.0035389155082738	109	49	0.00699800057126535	0.44954128440367
GO:0072676	lymphocyte migration	GO:BP	0.0035389155082738	109	49	0.00699800057126535	0.44954128440367
GO:0046641	positive regulation of alpha-beta T cell proliferation	GO:BP	0.00354834114991392	25	16	0.00228506141102542	0.64
GO:1905039	carboxylic acid transmembrane transport	GO:BP	0.00356975655456573	148	63	0.0089974293059126	0.425675675675676
GO:0050878	regulation of body fluid levels	GO:BP	0.0036007003545041	375	140	0.0199942873464724	0.373333333333333
GO:0043547	positive regulation of GTPase activity	GO:BP	0.00360205681659268	134	58	0.00828334761496715	0.432835820895522
GO:0006879	intracellular iron ion homeostasis	GO:BP	0.0036419210144545	69	34	0.00485575549842902	0.492753623188406
GO:0009408	response to heat	GO:BP	0.00368720566192587	101	46	0.00656955155669809	0.455445544554455
GO:0110020	regulation of actomyosin structure organization	GO:BP	0.00368720566192587	101	46	0.00656955155669809	0.455445544554455
GO:1903312	negative regulation of mRNA metabolic process	GO:BP	0.00368720566192587	101	46	0.00656955155669809	0.455445544554455
GO:0015914	phospholipid transport	GO:BP	0.00368720566192587	101	46	0.00656955155669809	0.455445544554455
GO:0006090	pyruvate metabolic process	GO:BP	0.00370239416609576	123	54	0.0077120822622108	0.439024390243902
GO:0090174	organelle membrane fusion	GO:BP	0.00370239416609576	123	54	0.0077120822622108	0.439024390243902
GO:0032438	melanosome organization	GO:BP	0.00376917733796802	39	22	0.00314195944015995	0.564102564102564
GO:0072359	circulatory system development	GO:BP	0.00381162992857258	1142	384	0.0548414738646101	0.336252189141856
GO:0061951	establishment of protein localization to plasma membrane	GO:BP	0.00383379477768277	64	32	0.00457012282205084	0.5
GO:0032623	interleukin-2 production	GO:BP	0.00383379477768277	64	32	0.00457012282205084	0.5
GO:0032663	regulation of interleukin-2 production	GO:BP	0.00383379477768277	64	32	0.00457012282205084	0.5
GO:0010212	response to ionizing radiation	GO:BP	0.00389533784978016	140	60	0.00856898029134533	0.428571428571429
GO:0060613	fat pad development	GO:BP	0.00391879121314509	9	8	0.00114253070551271	0.888888888888889
GO:0033212	iron import into cell	GO:BP	0.00391879121314509	9	8	0.00114253070551271	0.888888888888889
GO:0030301	cholesterol transport	GO:BP	0.00393116891984154	104	47	0.00671236789488718	0.451923076923077
GO:0048589	developmental growth	GO:BP	0.00393116891984154	660	232	0.0331333904598686	0.351515151515152
GO:0010975	regulation of neuron projection development	GO:BP	0.00393916617738008	446	163	0.0232790631248215	0.365470852017937
GO:0002483	antigen processing and presentation of endogenous peptide antigen	GO:BP	0.00398899914365399	23	15	0.00214224507283633	0.652173913043478
GO:0060612	adipose tissue development	GO:BP	0.00398916956352863	59	30	0.00428449014567267	0.508474576271186
GO:1900076	regulation of cellular response to insulin stimulus	GO:BP	0.00408341942902654	72	35	0.00499857183661811	0.486111111111111
GO:0043300	regulation of leukocyte degranulation	GO:BP	0.00410815075385506	49	26	0.00371322479291631	0.530612244897959
GO:1903747	regulation of establishment of protein localization to mitochondrion	GO:BP	0.00410815075385506	49	26	0.00371322479291631	0.530612244897959
GO:0042088	T-helper 1 type immune response	GO:BP	0.00410815075385506	49	26	0.00371322479291631	0.530612244897959
GO:0061572	actin filament bundle organization	GO:BP	0.00413886377849762	163	68	0.00971151099685804	0.417177914110429
GO:0002532	production of molecular mediator involved in inflammatory response	GO:BP	0.00417581847715649	88	41	0.00585546986575264	0.465909090909091
GO:0032436	positive regulation of proteasomal ubiquitin-dependent protein catabolic process	GO:BP	0.0041763299483184	80	38	0.00542702085118538	0.475
GO:0046209	nitric oxide metabolic process	GO:BP	0.0041763299483184	80	38	0.00542702085118538	0.475
GO:0051258	protein polymerization	GO:BP	0.00417977850822481	283	109	0.0155669808626107	0.385159010600707
GO:1901293	nucleoside phosphate biosynthetic process	GO:BP	0.00422748851711775	310	118	0.0168523279063125	0.380645161290323
GO:0036294	cellular response to decreased oxygen levels	GO:BP	0.00431182092749773	149	63	0.0089974293059126	0.422818791946309
GO:0051261	protein depolymerization	GO:BP	0.0043758616033283	121	53	0.00756926592402171	0.43801652892562
GO:0090398	cellular senescence	GO:BP	0.0043789950453267	99	45	0.006426735218509	0.454545454545455
GO:0033157	regulation of intracellular protein transport	GO:BP	0.00445460160926418	152	64	0.00914024564410169	0.421052631578947
GO:1901991	negative regulation of mitotic cell cycle phase transition	GO:BP	0.00446017247852441	172	71	0.0101399600114253	0.412790697674419
GO:0009595	detection of biotic stimulus	GO:BP	0.00446681404608061	37	21	0.00299914310197087	0.567567567567568
GO:0051492	regulation of stress fiber assembly	GO:BP	0.00452408196497304	91	42	0.00599828620394173	0.461538461538462
GO:1902806	regulation of cell cycle G1/S phase transition	GO:BP	0.00456124710417316	175	72	0.0102827763496144	0.411428571428571
GO:0046856	phosphatidylinositol dephosphorylation	GO:BP	0.00458026781044643	30	18	0.0025706940874036	0.6
GO:0072332	intrinsic apoptotic signaling pathway by p53 class mediator	GO:BP	0.00458337197290002	83	39	0.00556983718937446	0.469879518072289
GO:0060491	regulation of cell projection assembly	GO:BP	0.00459151770237419	204	82	0.0117109397315053	0.401960784313726
GO:1903317	regulation of protein maturation	GO:BP	0.00459203190843369	62	31	0.00442730648386175	0.5
GO:1901800	positive regulation of proteasomal protein catabolic process	GO:BP	0.00468069650559024	113	50	0.00714081690945444	0.442477876106195
GO:0010659	cardiac muscle cell apoptotic process	GO:BP	0.00479809292606516	42	23	0.00328477577834904	0.547619047619048
GO:0048008	platelet-derived growth factor receptor signaling pathway	GO:BP	0.00479809292606516	57	29	0.00414167380748358	0.508771929824561
GO:0010948	negative regulation of cell cycle process	GO:BP	0.00479809292606516	287	110	0.0157097972007998	0.383275261324042
GO:0034620	cellular response to unfolded protein	GO:BP	0.00487492925316866	94	43	0.00614110254213082	0.457446808510638
GO:0071025	RNA surveillance	GO:BP	0.00488101639367625	19	13	0.00185661239645815	0.684210526315789
GO:0070431	nucleotide-binding oligomerization domain containing 2 signaling pathway	GO:BP	0.00488101639367625	19	13	0.00185661239645815	0.684210526315789
GO:0050862	positive regulation of T cell receptor signaling pathway	GO:BP	0.00488101639367625	19	13	0.00185661239645815	0.684210526315789
GO:1902475	L-alpha-amino acid transmembrane transport	GO:BP	0.00488545949112144	70	34	0.00485575549842902	0.485714285714286
GO:0071028	nuclear mRNA surveillance	GO:BP	0.00493810612620994	11	9	0.0012853470437018	0.818181818181818
GO:0060368	regulation of Fc receptor mediated stimulatory signaling pathway	GO:BP	0.00493810612620994	11	9	0.0012853470437018	0.818181818181818
GO:0036490	regulation of translation in response to endoplasmic reticulum stress	GO:BP	0.00493810612620994	11	9	0.0012853470437018	0.818181818181818
GO:0001959	regulation of cytokine-mediated signaling pathway	GO:BP	0.00494476272370119	164	68	0.00971151099685804	0.414634146341463
GO:0009165	nucleotide biosynthetic process	GO:BP	0.00496128167820745	225	89	0.0127106540988289	0.395555555555556
GO:0009314	response to radiation	GO:BP	0.00498637246344991	436	159	0.0227077977720651	0.364678899082569
GO:1902373	negative regulation of mRNA catabolic process	GO:BP	0.00498637246344991	78	37	0.00528420451299629	0.474358974358974
GO:1901654	response to ketone	GO:BP	0.00499833903794917	228	90	0.012853470437018	0.394736842105263
GO:0009306	protein secretion	GO:BP	0.00503725636181683	378	140	0.0199942873464724	0.37037037037037
GO:0048259	regulation of receptor-mediated endocytosis	GO:BP	0.00514970761821125	119	52	0.00742644958583262	0.436974789915966
GO:0043534	blood vessel endothelial cell migration	GO:BP	0.00514970761821125	119	52	0.00742644958583262	0.436974789915966
GO:0070664	negative regulation of leukocyte proliferation	GO:BP	0.00519433943151089	97	44	0.00628391888031991	0.45360824742268
GO:0030225	macrophage differentiation	GO:BP	0.00520627510032453	65	32	0.00457012282205084	0.492307692307692
GO:0071243	cellular response to arsenic-containing substance	GO:BP	0.00522116637054725	17	12	0.00171379605826907	0.705882352941177
GO:0007173	epidermal growth factor receptor signaling pathway	GO:BP	0.00523143828721023	108	48	0.00685518423307626	0.444444444444444
GO:0034764	positive regulation of transmembrane transport	GO:BP	0.00528544049736077	202	81	0.0115681233933162	0.400990099009901
GO:0120032	regulation of plasma membrane bounded cell projection assembly	GO:BP	0.00528544049736077	202	81	0.0115681233933162	0.400990099009901
GO:0009081	branched-chain amino acid metabolic process	GO:BP	0.0053077733464955	28	17	0.00242787774921451	0.607142857142857
GO:0010661	positive regulation of muscle cell apoptotic process	GO:BP	0.0053077733464955	28	17	0.00242787774921451	0.607142857142857
GO:0071560	cellular response to transforming growth factor beta stimulus	GO:BP	0.00532828134605991	261	101	0.014424450157098	0.386973180076628
GO:0097707	ferroptosis	GO:BP	0.00534846414739833	13	10	0.00142816338189089	0.769230769230769
GO:0031570	DNA integrity checkpoint signaling	GO:BP	0.00534846414739833	122	53	0.00756926592402171	0.434426229508197
GO:0043301	negative regulation of leukocyte degranulation	GO:BP	0.00534846414739833	13	10	0.00142816338189089	0.769230769230769
GO:0035821	modulation of process of another organism	GO:BP	0.00534846414739833	122	53	0.00756926592402171	0.434426229508197
GO:2000106	regulation of leukocyte apoptotic process	GO:BP	0.00534846414739833	89	41	0.00585546986575264	0.460674157303371
GO:0034333	adherens junction assembly	GO:BP	0.00534846414739833	13	10	0.00142816338189089	0.769230769230769
GO:0097305	response to alcohol	GO:BP	0.00537778468310762	276	106	0.0151385318480434	0.384057971014493
GO:0071027	nuclear RNA surveillance	GO:BP	0.0053921169955447	15	11	0.00157097972007998	0.733333333333333
GO:0071363	cellular response to growth factor stimulus	GO:BP	0.00545402032190881	686	239	0.0341331048271922	0.348396501457726
GO:1901655	cellular response to ketone	GO:BP	0.00548412542274854	111	49	0.00699800057126535	0.441441441441441
GO:0002761	regulation of myeloid leukocyte differentiation	GO:BP	0.00558831026665167	125	54	0.0077120822622108	0.432
GO:1902686	mitochondrial outer membrane permeabilization involved in programmed cell death	GO:BP	0.00567171762512504	40	22	0.00314195944015995	0.55
GO:1903426	regulation of reactive oxygen species biosynthetic process	GO:BP	0.00567171762512504	40	22	0.00314195944015995	0.55
GO:0048753	pigment granule organization	GO:BP	0.00567171762512504	40	22	0.00314195944015995	0.55
GO:0070848	response to growth factor	GO:BP	0.00568009028166771	718	249	0.0355612682090831	0.346796657381616
GO:0048255	mRNA stabilization	GO:BP	0.0058201772149603	68	33	0.00471293916023993	0.485294117647059
GO:0000910	cytokinesis	GO:BP	0.00584063362626988	191	77	0.0109968580405598	0.403141361256544
GO:0090130	tissue migration	GO:BP	0.00584063362626988	103	46	0.00656955155669809	0.446601941747573
GO:0170036	import into the mitochondrion	GO:BP	0.00584130839611821	50	26	0.00371322479291631	0.52
GO:0046640	regulation of alpha-beta T cell proliferation	GO:BP	0.00584130839611821	45	24	0.00342759211653813	0.533333333333333
GO:0010658	striated muscle cell apoptotic process	GO:BP	0.00584130839611821	45	24	0.00342759211653813	0.533333333333333
GO:0048284	organelle fusion	GO:BP	0.00584584978059282	165	68	0.00971151099685804	0.412121212121212
GO:0030593	neutrophil chemotaxis	GO:BP	0.00588457379370775	84	39	0.00556983718937446	0.464285714285714
GO:0045123	cellular extravasation	GO:BP	0.00591200398451829	76	36	0.0051413881748072	0.473684210526316
GO:0010660	regulation of muscle cell apoptotic process	GO:BP	0.00591200398451829	76	36	0.0051413881748072	0.473684210526316
GO:1904377	positive regulation of protein localization to cell periphery	GO:BP	0.00591200398451829	76	36	0.0051413881748072	0.473684210526316
GO:0032886	regulation of microtubule-based process	GO:BP	0.0060923690276808	265	102	0.0145672664952871	0.384905660377359
GO:1903532	positive regulation of secretion by cell	GO:BP	0.00614003882769063	298	113	0.016138246215367	0.379194630872483
GO:0003333	amino acid transmembrane transport	GO:BP	0.00616255397561876	106	47	0.00671236789488718	0.443396226415094
GO:0072330	monocarboxylic acid biosynthetic process	GO:BP	0.00635742450050864	212	84	0.0119965724078835	0.39622641509434
GO:0031503	protein-containing complex localization	GO:BP	0.00635742450050864	212	84	0.0119965724078835	0.39622641509434
GO:0035239	tube morphogenesis	GO:BP	0.00636345874258492	878	299	0.0427020851185376	0.340546697038724
GO:1904464	regulation of matrix metallopeptidase secretion	GO:BP	0.00640729148940136	6	6	0.000856898029134533	1
GO:1990773	matrix metallopeptidase secretion	GO:BP	0.00640729148940136	6	6	0.000856898029134533	1
GO:0070434	positive regulation of nucleotide-binding oligomerization domain containing 2 signaling pathway	GO:BP	0.00640729148940136	6	6	0.000856898029134533	1
GO:0002437	inflammatory response to antigenic stimulus	GO:BP	0.00647665225626951	79	37	0.00528420451299629	0.468354430379747
GO:0030968	endoplasmic reticulum unfolded protein response	GO:BP	0.00647665225626951	79	37	0.00528420451299629	0.468354430379747
GO:0150076	neuroinflammatory response	GO:BP	0.00647665225626951	79	37	0.00528420451299629	0.468354430379747
GO:0009142	nucleoside triphosphate biosynthetic process	GO:BP	0.00657616500626562	123	53	0.00756926592402171	0.430894308943089
GO:0018205	peptidyl-lysine modification	GO:BP	0.0066644993892446	140	59	0.00842616395315624	0.421428571428571
GO:0031333	negative regulation of protein-containing complex assembly	GO:BP	0.0066644993892446	140	59	0.00842616395315624	0.421428571428571
GO:0051017	actin filament bundle assembly	GO:BP	0.00666835903166509	160	66	0.00942587832047986	0.4125
GO:1905508	protein localization to microtubule organizing center	GO:BP	0.00676131993272145	38	21	0.00299914310197087	0.552631578947368
GO:1902110	positive regulation of mitochondrial membrane permeability involved in apoptotic process	GO:BP	0.00676131993272145	38	21	0.00299914310197087	0.552631578947368
GO:0071900	regulation of protein serine/threonine kinase activity	GO:BP	0.00676131993272145	239	93	0.0132819194515853	0.389121338912134
GO:0022008	neurogenesis	GO:BP	0.00679918928066598	1765	573	0.0818337617823479	0.324645892351275
GO:0030490	maturation of SSU-rRNA	GO:BP	0.00683025934545813	53	27	0.0038560411311054	0.509433962264151
GO:0060326	cell chemotaxis	GO:BP	0.00683025934545813	320	120	0.0171379605826907	0.375
GO:0140374	antiviral innate immune response	GO:BP	0.00683025934545813	53	27	0.0038560411311054	0.509433962264151
GO:0098739	import across plasma membrane	GO:BP	0.00691301761819608	195	78	0.0111396743787489	0.4
GO:0072666	establishment of protein localization to vacuole	GO:BP	0.00694317604949834	66	32	0.00457012282205084	0.484848484848485
GO:0006893	Golgi to plasma membrane transport	GO:BP	0.00694317604949834	66	32	0.00457012282205084	0.484848484848485
GO:0051259	protein complex oligomerization	GO:BP	0.00694374759812552	269	103	0.0147100828334762	0.382899628252788
GO:0035592	establishment of protein localization to extracellular region	GO:BP	0.00694765737734182	381	140	0.0199942873464724	0.36745406824147
GO:0042119	neutrophil activation	GO:BP	0.00694765737734182	43	23	0.00328477577834904	0.534883720930233
GO:0016601	Rac protein signal transduction	GO:BP	0.00694765737734182	48	25	0.00357040845472722	0.520833333333333
GO:0042092	type 2 immune response	GO:BP	0.00694765737734182	43	23	0.00328477577834904	0.534883720930233
GO:2000785	regulation of autophagosome assembly	GO:BP	0.00694765737734182	48	25	0.00357040845472722	0.520833333333333
GO:2000403	positive regulation of lymphocyte migration	GO:BP	0.00694765737734182	43	23	0.00328477577834904	0.534883720930233
GO:1903214	regulation of protein targeting to mitochondrion	GO:BP	0.00694765737734182	43	23	0.00328477577834904	0.534883720930233
GO:0046839	phospholipid dephosphorylation	GO:BP	0.00694765737734182	43	23	0.00328477577834904	0.534883720930233
GO:0010657	muscle cell apoptotic process	GO:BP	0.00696625802318977	82	38	0.00542702085118538	0.463414634146341
GO:0038127	ERBB signaling pathway	GO:BP	0.00701786750316507	129	55	0.00785489860039989	0.426356589147287
GO:0044774	mitotic DNA integrity checkpoint signaling	GO:BP	0.00702517304427224	74	35	0.00499857183661811	0.472972972972973
GO:0031346	positive regulation of cell projection organization	GO:BP	0.00725931814025042	357	132	0.0188517566409597	0.369747899159664
GO:0007399	nervous system development	GO:BP	0.00727251917956501	2589	823	0.11753784632962	0.317883352645809
GO:1901875	positive regulation of post-translational protein modification	GO:BP	0.00727251917956501	132	56	0.00799771493858898	0.424242424242424
GO:0045070	positive regulation of viral genome replication	GO:BP	0.00728380921604361	31	18	0.0025706940874036	0.580645161290323
GO:0070498	interleukin-1-mediated signaling pathway	GO:BP	0.00728380921604361	31	18	0.0025706940874036	0.580645161290323
GO:0045637	regulation of myeloid cell differentiation	GO:BP	0.00729164464736367	213	84	0.0119965724078835	0.394366197183099
GO:0072593	reactive oxygen species metabolic process	GO:BP	0.00762931302480673	231	90	0.012853470437018	0.38961038961039
GO:0001667	ameboidal-type cell migration	GO:BP	0.007666491176817	234	91	0.0129962867752071	0.388888888888889
GO:0070534	protein K63-linked ubiquitination	GO:BP	0.00768307826945864	69	33	0.00471293916023993	0.478260869565217
GO:0043484	regulation of RNA splicing	GO:BP	0.00776013317321664	187	75	0.0107112253641817	0.401069518716578
GO:0006874	intracellular calcium ion homeostasis	GO:BP	0.00780519877418015	303	114	0.0162810625535561	0.376237623762376
GO:0008154	actin polymerization or depolymerization	GO:BP	0.00786068328402653	190	76	0.0108540417023708	0.4
GO:0030316	osteoclast differentiation	GO:BP	0.00802706237280331	110	48	0.00685518423307626	0.436363636363636
GO:1990849	vacuolar localization	GO:BP	0.00809172443893831	88	40	0.00571265352756355	0.454545454545455
GO:0045947	negative regulation of translational initiation	GO:BP	0.00809172443893831	22	14	0.00199942873464724	0.636363636363636
GO:0032616	interleukin-13 production	GO:BP	0.00809172443893831	22	14	0.00199942873464724	0.636363636363636
GO:0032656	regulation of interleukin-13 production	GO:BP	0.00809172443893831	22	14	0.00199942873464724	0.636363636363636
GO:0050688	regulation of defense response to virus	GO:BP	0.00832156397340023	64	31	0.00442730648386175	0.484375
GO:0033059	cellular pigmentation	GO:BP	0.00832156397340023	64	31	0.00442730648386175	0.484375
GO:0060760	positive regulation of response to cytokine stimulus	GO:BP	0.00832156397340023	64	31	0.00442730648386175	0.484375
GO:0033002	muscle cell proliferation	GO:BP	0.00836510310161989	208	82	0.0117109397315053	0.394230769230769
GO:0043001	Golgi to plasma membrane protein transport	GO:BP	0.00836510310161989	41	22	0.00314195944015995	0.536585365853659
GO:0000184	nuclear-transcribed mRNA catabolic process, nonsense-mediated decay	GO:BP	0.0083758223055012	46	24	0.00342759211653813	0.521739130434783
GO:0042269	regulation of natural killer cell mediated cytotoxicity	GO:BP	0.0083758223055012	46	24	0.00342759211653813	0.521739130434783
GO:0010833	telomere maintenance via telomere lengthening	GO:BP	0.00844908502809223	72	34	0.00485575549842902	0.472222222222222
GO:0055074	calcium ion homeostasis	GO:BP	0.00855491547562157	328	122	0.0174235932590688	0.371951219512195
GO:0043433	negative regulation of DNA-binding transcription factor activity	GO:BP	0.00855865495875456	130	55	0.00785489860039989	0.423076923076923
GO:0051047	positive regulation of secretion	GO:BP	0.00862290243418354	322	120	0.0171379605826907	0.372670807453416
GO:0007160	cell-matrix adhesion	GO:BP	0.00882804649644899	235	91	0.0129962867752071	0.387234042553191
GO:0051924	regulation of calcium ion transport	GO:BP	0.00891593655319991	244	94	0.0134247357897744	0.385245901639344
GO:0008088	axo-dendritic transport	GO:BP	0.00903125721599242	83	38	0.00542702085118538	0.457831325301205
GO:0051788	response to misfolded protein	GO:BP	0.00922703604525766	20	13	0.00185661239645815	0.65
GO:0090713	immunological memory process	GO:BP	0.00922703604525766	20	13	0.00185661239645815	0.65
GO:0002283	neutrophil activation involved in immune response	GO:BP	0.00922703604525766	20	13	0.00185661239645815	0.65
GO:0046626	regulation of insulin receptor signaling pathway	GO:BP	0.00924834624002322	67	32	0.00457012282205084	0.477611940298507
GO:0048660	regulation of smooth muscle cell proliferation	GO:BP	0.00938867622199839	139	58	0.00828334761496715	0.41726618705036
GO:0009395	phospholipid catabolic process	GO:BP	0.00948391412947023	54	27	0.0038560411311054	0.5
GO:0019080	viral gene expression	GO:BP	0.00951272212800156	108	47	0.00671236789488718	0.435185185185185
GO:0071692	protein localization to extracellular region	GO:BP	0.00953476498105987	387	141	0.0201371036846615	0.364341085271318
GO:0002520	immune system development	GO:BP	0.00957314990976948	203	80	0.0114253070551271	0.394088669950739
GO:0090313	regulation of protein targeting to membrane	GO:BP	0.0096199688636601	34	19	0.00271351042559269	0.558823529411765
GO:0050901	leukocyte tethering or rolling	GO:BP	0.0096199688636601	34	19	0.00271351042559269	0.558823529411765
GO:0097345	mitochondrial outer membrane permeabilization	GO:BP	0.0096199688636601	34	19	0.00271351042559269	0.558823529411765
GO:0090316	positive regulation of intracellular protein transport	GO:BP	0.00971450827634793	97	43	0.00614110254213082	0.443298969072165
GO:0031032	actomyosin structure organization	GO:BP	0.00976644189334454	212	83	0.0118537560696944	0.391509433962264
GO:0071383	cellular response to steroid hormone stimulus	GO:BP	0.00976644189334454	212	83	0.0118537560696944	0.391509433962264
GO:0042255	ribosome assembly	GO:BP	0.0100090726593917	62	30	0.00428449014567267	0.483870967741935
GO:0097035	regulation of membrane lipid distribution	GO:BP	0.0100090726593917	62	30	0.00428449014567267	0.483870967741935
GO:0044380	protein localization to cytoskeleton	GO:BP	0.0100090726593917	62	30	0.00428449014567267	0.483870967741935
GO:0001916	positive regulation of T cell mediated cytotoxicity	GO:BP	0.0100459699806581	39	21	0.00299914310197087	0.538461538461538
GO:0010665	regulation of cardiac muscle cell apoptotic process	GO:BP	0.0100459699806581	39	21	0.00299914310197087	0.538461538461538
GO:0046627	negative regulation of insulin receptor signaling pathway	GO:BP	0.0100459699806581	39	21	0.00299914310197087	0.538461538461538
GO:0071621	granulocyte chemotaxis	GO:BP	0.0100549628892839	128	54	0.0077120822622108	0.421875
GO:0002861	regulation of inflammatory response to antigenic stimulus	GO:BP	0.0100747232999114	44	23	0.00328477577834904	0.522727272727273
GO:0050691	regulation of defense response to virus by host	GO:BP	0.0100747232999114	44	23	0.00328477577834904	0.522727272727273
GO:0010324	membrane invagination	GO:BP	0.0101188295368276	70	33	0.00471293916023993	0.471428571428571
GO:0031580	membrane raft distribution	GO:BP	0.0102295770478264	8	7	0.000999714367323622	0.875
GO:2000341	regulation of chemokine (C-X-C motif) ligand 2 production	GO:BP	0.0102295770478264	18	12	0.00171379605826907	0.666666666666667
GO:0035442	dipeptide transmembrane transport	GO:BP	0.0102295770478264	8	7	0.000999714367323622	0.875
GO:1903608	protein localization to cytoplasmic stress granule	GO:BP	0.0102295770478264	8	7	0.000999714367323622	0.875
GO:0048646	anatomical structure formation involved in morphogenesis	GO:BP	0.0102295770478264	1197	396	0.0565552699228792	0.330827067669173
GO:0072567	chemokine (C-X-C motif) ligand 2 production	GO:BP	0.0102295770478264	18	12	0.00171379605826907	0.666666666666667
GO:0042938	dipeptide transport	GO:BP	0.0102295770478264	8	7	0.000999714367323622	0.875
GO:0032493	response to bacterial lipoprotein	GO:BP	0.0102295770478264	8	7	0.000999714367323622	0.875
GO:0055119	relaxation of cardiac muscle	GO:BP	0.0102295770478264	18	12	0.00171379605826907	0.666666666666667
GO:0002842	positive regulation of T cell mediated immune response to tumor cell	GO:BP	0.0102295770478264	8	7	0.000999714367323622	0.875
GO:0010755	regulation of plasminogen activation	GO:BP	0.0102295770478264	18	12	0.00171379605826907	0.666666666666667
GO:1901264	carbohydrate derivative transport	GO:BP	0.0102295770478264	89	40	0.00571265352756355	0.449438202247191
GO:0018202	peptidyl-histidine modification	GO:BP	0.0102295770478264	8	7	0.000999714367323622	0.875
GO:1903322	positive regulation of protein modification by small protein conjugation or removal	GO:BP	0.0102617563394445	131	55	0.00785489860039989	0.419847328244275
GO:0051656	establishment of organelle localization	GO:BP	0.0104022629954253	487	173	0.0247072265067124	0.35523613963039
GO:0006612	protein targeting to membrane	GO:BP	0.0105783601778538	134	56	0.00799771493858898	0.417910447761194
GO:0070613	regulation of protein processing	GO:BP	0.0106283171963728	57	28	0.00399885746929449	0.491228070175439
GO:0032231	regulation of actin filament bundle assembly	GO:BP	0.0106283171963728	103	45	0.006426735218509	0.436893203883495
GO:0140029	exocytic process	GO:BP	0.0106549153472036	81	37	0.00528420451299629	0.45679012345679
GO:0030041	actin filament polymerization	GO:BP	0.0107950449510601	160	65	0.00928306198229077	0.40625
GO:0001701	in utero embryonic development	GO:BP	0.010836658190747	413	149	0.0212796343901742	0.360774818401937
GO:0007179	transforming growth factor beta receptor signaling pathway	GO:BP	0.0110590408693661	207	81	0.0115681233933162	0.391304347826087
GO:1905477	positive regulation of protein localization to membrane	GO:BP	0.0111306135586976	106	46	0.00656955155669809	0.433962264150943
GO:0030168	platelet activation	GO:BP	0.0111404234329593	140	58	0.00828334761496715	0.414285714285714
GO:0071622	regulation of granulocyte chemotaxis	GO:BP	0.0112829566666076	52	26	0.00371322479291631	0.5
GO:0034198	cellular response to amino acid starvation	GO:BP	0.0112829566666076	52	26	0.00371322479291631	0.5
GO:0031648	protein destabilization	GO:BP	0.0112829566666076	52	26	0.00371322479291631	0.5
GO:0034393	positive regulation of smooth muscle cell apoptotic process	GO:BP	0.0112904069602393	16	11	0.00157097972007998	0.6875
GO:1903729	regulation of plasma membrane organization	GO:BP	0.0112904069602393	16	11	0.00157097972007998	0.6875
GO:0061640	cytoskeleton-dependent cytokinesis	GO:BP	0.0113427133354843	123	52	0.00742644958583262	0.422764227642276
GO:0050869	negative regulation of B cell activation	GO:BP	0.0113597169229263	32	18	0.0025706940874036	0.5625
GO:0048659	smooth muscle cell proliferation	GO:BP	0.0113661007333401	143	59	0.00842616395315624	0.412587412587413
GO:0008625	extrinsic apoptotic signaling pathway via death domain receptors	GO:BP	0.0113739066299264	84	38	0.00542702085118538	0.452380952380952
GO:0042116	macrophage activation	GO:BP	0.0115696863018864	109	47	0.00671236789488718	0.431192660550459
GO:1902622	regulation of neutrophil migration	GO:BP	0.0117793444477534	47	24	0.00342759211653813	0.51063829787234
GO:1902653	secondary alcohol biosynthetic process	GO:BP	0.011861178640604	60	29	0.00414167380748358	0.483333333333333
GO:0032653	regulation of interleukin-10 production	GO:BP	0.011861178640604	60	29	0.00414167380748358	0.483333333333333
GO:0010812	negative regulation of cell-substrate adhesion	GO:BP	0.011861178640604	60	29	0.00414167380748358	0.483333333333333
GO:0032613	interleukin-10 production	GO:BP	0.011861178640604	60	29	0.00414167380748358	0.483333333333333
GO:0070228	regulation of lymphocyte apoptotic process	GO:BP	0.011861178640604	60	29	0.00414167380748358	0.483333333333333
GO:0006695	cholesterol biosynthetic process	GO:BP	0.011861178640604	60	29	0.00414167380748358	0.483333333333333
GO:0045624	positive regulation of T-helper cell differentiation	GO:BP	0.011861178640604	25	15	0.00214224507283633	0.6
GO:0071539	protein localization to centrosome	GO:BP	0.0119137000485877	37	20	0.00285632676378178	0.540540540540541
GO:0035794	positive regulation of mitochondrial membrane permeability	GO:BP	0.0119623814543717	42	22	0.00314195944015995	0.523809523809524
GO:0035696	monocyte extravasation	GO:BP	0.0119623814543717	10	8	0.00114253070551271	0.8
GO:0035457	cellular response to interferon-alpha	GO:BP	0.0119623814543717	10	8	0.00114253070551271	0.8
GO:0032204	regulation of telomere maintenance	GO:BP	0.0119623814543717	112	48	0.00685518423307626	0.428571428571429
GO:0010662	regulation of striated muscle cell apoptotic process	GO:BP	0.0119623814543717	42	22	0.00314195944015995	0.523809523809524
GO:1904667	negative regulation of ubiquitin protein ligase activity	GO:BP	0.0119623814543717	10	8	0.00114253070551271	0.8
GO:1904950	negative regulation of establishment of protein localization	GO:BP	0.0119623814543717	129	54	0.0077120822622108	0.418604651162791
GO:0010959	regulation of metal ion transport	GO:BP	0.0119623814543717	374	136	0.0194230219937161	0.363636363636364
GO:0031666	positive regulation of lipopolysaccharide-mediated signaling pathway	GO:BP	0.0119623814543717	10	8	0.00114253070551271	0.8
GO:0140632	canonical inflammasome complex assembly	GO:BP	0.0119623814543717	42	22	0.00314195944015995	0.523809523809524
GO:0051494	negative regulation of cytoskeleton organization	GO:BP	0.0119786790674623	152	62	0.00885461296772351	0.407894736842105
GO:0032418	lysosome localization	GO:BP	0.0119947733859472	87	39	0.00556983718937446	0.448275862068966
GO:0051276	chromosome organization	GO:BP	0.0120581462092108	567	198	0.0282776349614396	0.349206349206349
GO:0022904	respiratory electron transport chain	GO:BP	0.0123769008392944	115	49	0.00699800057126535	0.426086956521739
GO:0110075	regulation of ferroptosis	GO:BP	0.0124062536720974	12	9	0.0012853470437018	0.75
GO:1905664	regulation of calcium ion import across plasma membrane	GO:BP	0.0124062536720974	12	9	0.0012853470437018	0.75
GO:1904356	regulation of telomere maintenance via telomere lengthening	GO:BP	0.0126811535353045	55	27	0.0038560411311054	0.490909090909091
GO:1990928	response to amino acid starvation	GO:BP	0.0126811535353045	55	27	0.0038560411311054	0.490909090909091
GO:0071887	leukocyte apoptotic process	GO:BP	0.0128129699677154	118	50	0.00714081690945444	0.423728813559322
GO:0018212	peptidyl-tyrosine modification	GO:BP	0.0130196587477005	241	92	0.0131391031133962	0.381742738589212
GO:0030032	lamellipodium assembly	GO:BP	0.0130196587477005	71	33	0.00471293916023993	0.464788732394366
GO:0099024	plasma membrane invagination	GO:BP	0.013069495083672	63	30	0.00428449014567267	0.476190476190476
GO:0000288	nuclear-transcribed mRNA catabolic process, deadenylation-dependent decay	GO:BP	0.013069495083672	63	30	0.00428449014567267	0.476190476190476
GO:0010507	negative regulation of autophagy	GO:BP	0.0134657969914191	93	41	0.00585546986575264	0.440860215053763
GO:0010595	positive regulation of endothelial cell migration	GO:BP	0.0135921608702566	107	46	0.00656955155669809	0.429906542056075
GO:0097306	cellular response to alcohol	GO:BP	0.0135921608702566	107	46	0.00656955155669809	0.429906542056075
GO:0050714	positive regulation of protein secretion	GO:BP	0.0140506288808211	150	61	0.00871179662953442	0.406666666666667
GO:0002526	acute inflammatory response	GO:BP	0.0141519910616485	110	47	0.00671236789488718	0.427272727272727
GO:0141084	inflammasome-mediated signaling pathway	GO:BP	0.0141519910616485	45	23	0.00328477577834904	0.511111111111111
GO:0002690	positive regulation of leukocyte chemotaxis	GO:BP	0.0141691122876048	96	42	0.00599828620394173	0.4375
GO:0002886	regulation of myeloid leukocyte mediated immunity	GO:BP	0.0142555794820755	58	28	0.00399885746929449	0.482758620689655
GO:0061462	protein localization to lysosome	GO:BP	0.0142555794820755	58	28	0.00399885746929449	0.482758620689655
GO:0000460	maturation of 5.8S rRNA	GO:BP	0.0143028927316235	35	19	0.00271351042559269	0.542857142857143
GO:0070266	necroptotic process	GO:BP	0.0144259492871482	40	21	0.00299914310197087	0.525
GO:0044546	NLRP3 inflammasome complex assembly	GO:BP	0.0144259492871482	40	21	0.00299914310197087	0.525
GO:1900077	negative regulation of cellular response to insulin stimulus	GO:BP	0.0144259492871482	40	21	0.00299914310197087	0.525
GO:0043542	endothelial cell migration	GO:BP	0.0147940230069936	221	85	0.0121393887460726	0.384615384615385
GO:0009612	response to mechanical stimulus	GO:BP	0.0147940230069936	221	85	0.0121393887460726	0.384615384615385
GO:2001237	negative regulation of extrinsic apoptotic signaling pathway	GO:BP	0.0148145893640408	99	43	0.00614110254213082	0.434343434343434
GO:0033500	carbohydrate homeostasis	GO:BP	0.0148185616741445	251	95	0.0135675521279634	0.378486055776892
GO:0009636	response to toxic substance	GO:BP	0.0148185616741445	251	95	0.0135675521279634	0.378486055776892
GO:0018108	peptidyl-tyrosine phosphorylation	GO:BP	0.0148513353314974	239	91	0.0129962867752071	0.380753138075314
GO:0018107	peptidyl-threonine phosphorylation	GO:BP	0.0151112200733366	77	35	0.00499857183661811	0.454545454545455
GO:0098586	cellular response to virus	GO:BP	0.0151112200733366	77	35	0.00499857183661811	0.454545454545455
GO:0045824	negative regulation of innate immune response	GO:BP	0.0151767817363978	88	39	0.00556983718937446	0.443181818181818
GO:0031175	neuron projection development	GO:BP	0.0151767817363978	1023	340	0.0485575549842902	0.332355816226784
GO:0006665	sphingolipid metabolic process	GO:BP	0.0152466376678669	168	67	0.00956869465866895	0.398809523809524
GO:0051048	negative regulation of secretion	GO:BP	0.0152466376678669	168	67	0.00956869465866895	0.398809523809524
GO:0090559	regulation of membrane permeability	GO:BP	0.0156061680944128	69	32	0.00457012282205084	0.463768115942029
GO:0016925	protein sumoylation	GO:BP	0.0156061680944128	69	32	0.00457012282205084	0.463768115942029
GO:1901184	regulation of ERBB signaling pathway	GO:BP	0.0156061680944128	69	32	0.00457012282205084	0.463768115942029
GO:0002312	B cell activation involved in immune response	GO:BP	0.0160087014446849	91	40	0.00571265352756355	0.43956043956044
GO:0070935	3'-UTR-mediated mRNA stabilization	GO:BP	0.0161223099777138	28	16	0.00228506141102542	0.571428571428571
GO:0034315	regulation of Arp2/3 complex-mediated actin nucleation	GO:BP	0.0161223099777138	28	16	0.00228506141102542	0.571428571428571
GO:0019885	antigen processing and presentation of endogenous peptide antigen via MHC class I	GO:BP	0.01617209588005	21	13	0.00185661239645815	0.619047619047619
GO:0098760	response to interleukin-7	GO:BP	0.01617209588005	21	13	0.00185661239645815	0.619047619047619
GO:0061025	membrane fusion	GO:BP	0.0162299244074034	189	74	0.0105684090259926	0.391534391534392
GO:0016051	carbohydrate biosynthetic process	GO:BP	0.0162299244074034	189	74	0.0105684090259926	0.391534391534392
GO:0043457	regulation of cellular respiration	GO:BP	0.0162376938545412	48	24	0.00342759211653813	0.5
GO:0000387	spliceosomal snRNP assembly	GO:BP	0.0162376938545412	48	24	0.00342759211653813	0.5
GO:1903531	negative regulation of secretion by cell	GO:BP	0.0162376938545412	148	60	0.00856898029134533	0.405405405405405
GO:0140894	endolysosomal toll-like receptor signaling pathway	GO:BP	0.0162376938545412	48	24	0.00342759211653813	0.5
GO:0032271	regulation of protein polymerization	GO:BP	0.0164783804551289	198	77	0.0109968580405598	0.388888888888889
GO:0140888	interferon-mediated signaling pathway	GO:BP	0.0166057731434228	108	46	0.00656955155669809	0.425925925925926
GO:0036465	synaptic vesicle recycling	GO:BP	0.0167295926290635	94	41	0.00585546986575264	0.436170212765957
GO:0008333	endosome to lysosome transport	GO:BP	0.0168122236855198	72	33	0.00471293916023993	0.458333333333333
GO:0044403	biological process involved in symbiotic interaction	GO:BP	0.0168753078808513	225	86	0.0122822050842616	0.382222222222222
GO:0032689	negative regulation of type II interferon production	GO:BP	0.0169789135716168	43	22	0.00314195944015995	0.511627906976744
GO:0048489	synaptic vesicle transport	GO:BP	0.0169789135716168	43	22	0.00314195944015995	0.511627906976744
GO:0070227	lymphocyte apoptotic process	GO:BP	0.0170439330603881	83	37	0.00528420451299629	0.44578313253012
GO:0090022	regulation of neutrophil chemotaxis	GO:BP	0.017058626573116	33	18	0.0025706940874036	0.545454545454545
GO:0045071	negative regulation of viral genome replication	GO:BP	0.017058626573116	56	27	0.0038560411311054	0.482142857142857
GO:0035456	response to interferon-beta	GO:BP	0.017058626573116	33	18	0.0025706940874036	0.545454545454545
GO:0043536	positive regulation of blood vessel endothelial cell migration	GO:BP	0.017058626573116	56	27	0.0038560411311054	0.482142857142857
GO:0001782	B cell homeostasis	GO:BP	0.017058626573116	33	18	0.0025706940874036	0.545454545454545
GO:0032366	intracellular sterol transport	GO:BP	0.017058626573116	33	18	0.0025706940874036	0.545454545454545
GO:0034763	negative regulation of transmembrane transport	GO:BP	0.017702818073093	114	48	0.00685518423307626	0.421052631578947
GO:0070371	ERK1 and ERK2 cascade	GO:BP	0.0177507208034893	298	110	0.0157097972007998	0.369127516778524
GO:0051168	nuclear export	GO:BP	0.0177671493625326	169	67	0.00956869465866895	0.396449704142012
GO:0046470	phosphatidylcholine metabolic process	GO:BP	0.0179747635559124	75	34	0.00485575549842902	0.453333333333333
GO:0071496	cellular response to external stimulus	GO:BP	0.0179747635559124	75	34	0.00485575549842902	0.453333333333333
GO:0010970	transport along microtubule	GO:BP	0.018093818040006	175	69	0.00985432733504713	0.394285714285714
GO:0017157	regulation of exocytosis	GO:BP	0.018393779164736	181	71	0.0101399600114253	0.392265193370166
GO:0051176	positive regulation of sulfur metabolic process	GO:BP	0.0185491590181355	5	5	0.000714081690945444	1
GO:2001188	regulation of T cell activation via T cell receptor contact with antigen bound to MHC molecule on antigen presenting cell	GO:BP	0.0185491590181355	5	5	0.000714081690945444	1
GO:0034158	toll-like receptor 8 signaling pathway	GO:BP	0.0185491590181355	5	5	0.000714081690945444	1
GO:0016076	snRNA catabolic process	GO:BP	0.0185491590181355	5	5	0.000714081690945444	1
GO:1903936	cellular response to sodium arsenite	GO:BP	0.0185491590181355	5	5	0.000714081690945444	1
GO:0048254	snoRNA localization	GO:BP	0.0185491590181355	5	5	0.000714081690945444	1
GO:0097320	plasma membrane tubulation	GO:BP	0.0185550144601812	19	12	0.00171379605826907	0.631578947368421
GO:0002716	negative regulation of natural killer cell mediated immunity	GO:BP	0.0185550144601812	19	12	0.00171379605826907	0.631578947368421
GO:0045806	negative regulation of endocytosis	GO:BP	0.0185550144601812	67	31	0.00442730648386175	0.462686567164179
GO:1903232	melanosome assembly	GO:BP	0.0185550144601812	19	12	0.00171379605826907	0.631578947368421
GO:0045064	T-helper 2 cell differentiation	GO:BP	0.0185550144601812	19	12	0.00171379605826907	0.631578947368421
GO:1902600	proton transmembrane transport	GO:BP	0.0185550144601812	187	73	0.0104255926878035	0.390374331550802
GO:0098543	detection of other organism	GO:BP	0.0185550144601812	19	12	0.00171379605826907	0.631578947368421
GO:1905475	regulation of protein localization to membrane	GO:BP	0.0186813038837098	193	75	0.0107112253641817	0.38860103626943
GO:1900180	regulation of protein localization to nucleus	GO:BP	0.0187371336985996	146	59	0.00842616395315624	0.404109589041096
GO:0006997	nucleus organization	GO:BP	0.0187371336985996	146	59	0.00842616395315624	0.404109589041096
GO:2000628	regulation of miRNA metabolic process	GO:BP	0.0187584594440788	89	39	0.00556983718937446	0.438202247191011
GO:0042593	glucose homeostasis	GO:BP	0.0188510107549841	250	94	0.0134247357897744	0.376
GO:0044272	sulfur compound biosynthetic process	GO:BP	0.0189463038706325	149	60	0.00856898029134533	0.402684563758389
GO:0098581	detection of external biotic stimulus	GO:BP	0.0189463038706325	26	15	0.00214224507283633	0.576923076923077
GO:0042537	benzene-containing compound metabolic process	GO:BP	0.0189463038706325	26	15	0.00214224507283633	0.576923076923077
GO:1904375	regulation of protein localization to cell periphery	GO:BP	0.0189463038706325	149	60	0.00856898029134533	0.402684563758389
GO:0006515	protein quality control for misfolded or incompletely synthesized proteins	GO:BP	0.0189463038706325	26	15	0.00214224507283633	0.576923076923077
GO:0034284	response to monosaccharide	GO:BP	0.0189463038706325	211	81	0.0115681233933162	0.383886255924171
GO:0010810	regulation of cell-substrate adhesion	GO:BP	0.0189494202913758	217	83	0.0118537560696944	0.382488479262673
GO:0032259	methylation	GO:BP	0.0189494202913758	232	88	0.0125678377606398	0.379310344827586
GO:0090087	regulation of peptide transport	GO:BP	0.0189494202913758	214	82	0.0117109397315053	0.383177570093458
GO:0031023	microtubule organizing center organization	GO:BP	0.0191903426437258	152	61	0.00871179662953442	0.401315789473684
GO:0050798	activated T cell proliferation	GO:BP	0.0193408211877503	46	23	0.00328477577834904	0.5
GO:0042771	intrinsic apoptotic signaling pathway in response to DNA damage by p53 class mediator	GO:BP	0.0193408211877503	46	23	0.00328477577834904	0.5
GO:0022900	electron transport chain	GO:BP	0.0193888235568423	126	52	0.00742644958583262	0.412698412698413
GO:0006661	phosphatidylinositol biosynthetic process	GO:BP	0.0193888235568423	126	52	0.00742644958583262	0.412698412698413
GO:0009411	response to UV	GO:BP	0.0194013374443766	155	62	0.00885461296772351	0.4
GO:0043491	phosphatidylinositol 3-kinase/protein kinase B signal transduction	GO:BP	0.0195930512165875	299	110	0.0157097972007998	0.367892976588629
GO:2000379	positive regulation of reactive oxygen species metabolic process	GO:BP	0.0198289314436267	70	32	0.00457012282205084	0.457142857142857
GO:1905952	regulation of lipid localization	GO:BP	0.0198669228733054	161	64	0.00914024564410169	0.397515527950311
GO:0048525	negative regulation of viral process	GO:BP	0.020021130249718	81	36	0.0051413881748072	0.444444444444444
GO:0006865	amino acid transport	GO:BP	0.020066802376986	164	65	0.00928306198229077	0.396341463414634
GO:0032620	interleukin-17 production	GO:BP	0.0202055883875201	41	21	0.00299914310197087	0.51219512195122
GO:0032660	regulation of interleukin-17 production	GO:BP	0.0202055883875201	41	21	0.00299914310197087	0.51219512195122
GO:0051085	chaperone cofactor-dependent protein refolding	GO:BP	0.0202679088193915	31	17	0.00242787774921451	0.548387096774194
GO:0055094	response to lipoprotein particle	GO:BP	0.0202679088193915	31	17	0.00242787774921451	0.548387096774194
GO:0046685	response to arsenic-containing substance	GO:BP	0.0202679088193915	31	17	0.00242787774921451	0.548387096774194
GO:0042886	amide transport	GO:BP	0.0202934960557329	330	120	0.0171379605826907	0.363636363636364
GO:0042058	regulation of epidermal growth factor receptor signaling pathway	GO:BP	0.0202934960557329	62	29	0.00414167380748358	0.467741935483871
GO:1900182	positive regulation of protein localization to nucleus	GO:BP	0.0203025666935305	95	41	0.00585546986575264	0.431578947368421
GO:0009888	tissue development	GO:BP	0.020372536711326	2023	644	0.0919737217937732	0.318339100346021
GO:0033209	tumor necrosis factor-mediated signaling pathway	GO:BP	0.0204359797979003	112	47	0.00671236789488718	0.419642857142857
GO:1903749	positive regulation of establishment of protein localization to mitochondrion	GO:BP	0.0205325257669787	36	19	0.00271351042559269	0.527777777777778
GO:0045920	negative regulation of exocytosis	GO:BP	0.0205325257669787	36	19	0.00271351042559269	0.527777777777778
GO:0048514	blood vessel morphogenesis	GO:BP	0.0206325717870228	634	217	0.0309911453870323	0.342271293375394
GO:0009201	ribonucleoside triphosphate biosynthetic process	GO:BP	0.0210141718263742	115	48	0.00685518423307626	0.417391304347826
GO:0051304	chromosome separation	GO:BP	0.0210141718263742	84	37	0.00528420451299629	0.44047619047619
GO:0030889	negative regulation of B cell proliferation	GO:BP	0.0210344433441144	17	11	0.00157097972007998	0.647058823529412
GO:0042130	negative regulation of T cell proliferation	GO:BP	0.0210344433441144	73	33	0.00471293916023993	0.452054794520548
GO:0016444	somatic cell DNA recombination	GO:BP	0.0210344433441144	73	33	0.00471293916023993	0.452054794520548
GO:0032717	negative regulation of interleukin-8 production	GO:BP	0.0210344433441144	17	11	0.00157097972007998	0.647058823529412
GO:0002562	somatic diversification of immune receptors via germline recombination within a single locus	GO:BP	0.0210344433441144	73	33	0.00471293916023993	0.452054794520548
GO:0007000	nucleolus organization	GO:BP	0.0210344433441144	17	11	0.00157097972007998	0.647058823529412
GO:0051650	establishment of vesicle localization	GO:BP	0.0213183041149254	200	77	0.0109968580405598	0.385
GO:0009743	response to carbohydrate	GO:BP	0.0213183041149254	236	89	0.0127106540988289	0.377118644067797
GO:2000404	regulation of T cell migration	GO:BP	0.0217825618397306	49	24	0.00342759211653813	0.489795918367347
GO:0061900	glial cell activation	GO:BP	0.0223011888539443	57	27	0.0038560411311054	0.473684210526316
GO:0034204	lipid translocation	GO:BP	0.0223011888539443	57	27	0.0038560411311054	0.473684210526316
GO:0002407	dendritic cell chemotaxis	GO:BP	0.0223397440335406	24	14	0.00199942873464724	0.583333333333333
GO:0032212	positive regulation of telomere maintenance via telomerase	GO:BP	0.0223397440335406	24	14	0.00199942873464724	0.583333333333333
GO:1903579	negative regulation of ATP metabolic process	GO:BP	0.0223397440335406	24	14	0.00199942873464724	0.583333333333333
GO:0006811	monoatomic ion transport	GO:BP	0.0230222615556042	1274	415	0.0592687803484719	0.32574568288854
GO:0034644	cellular response to UV	GO:BP	0.0230689487339625	90	39	0.00556983718937446	0.433333333333333
GO:1902108	regulation of mitochondrial membrane permeability involved in apoptotic process	GO:BP	0.0232750190570929	44	22	0.00314195944015995	0.5
GO:0006672	ceramide metabolic process	GO:BP	0.0233580251278396	107	45	0.006426735218509	0.420560747663551
GO:0016126	sterol biosynthetic process	GO:BP	0.0236511860467715	68	31	0.00442730648386175	0.455882352941176
GO:0150116	regulation of cell-substrate junction organization	GO:BP	0.0236511860467715	68	31	0.00442730648386175	0.455882352941176
GO:1902905	positive regulation of supramolecular fiber organization	GO:BP	0.0238659198383697	177	69	0.00985432733504713	0.389830508474576
GO:0010587	miRNA catabolic process	GO:BP	0.0238659198383697	15	10	0.00142816338189089	0.666666666666667
GO:0046598	positive regulation of viral entry into host cell	GO:BP	0.0238659198383697	15	10	0.00142816338189089	0.666666666666667
GO:0070424	regulation of nucleotide-binding domain, leucine rich repeat containing receptor signaling pathway	GO:BP	0.0238659198383697	15	10	0.00142816338189089	0.666666666666667
GO:0075294	positive regulation by symbiont of entry into host	GO:BP	0.0238659198383697	15	10	0.00142816338189089	0.666666666666667
GO:0061635	regulation of protein complex stability	GO:BP	0.0238659198383697	15	10	0.00142816338189089	0.666666666666667
GO:0043410	positive regulation of MAPK cascade	GO:BP	0.023937341728528	456	160	0.0228506141102542	0.350877192982456
GO:0043535	regulation of blood vessel endothelial cell migration	GO:BP	0.0239569359659443	93	40	0.00571265352756355	0.43010752688172
GO:0023061	signal release	GO:BP	0.023993326530597	500	174	0.0248500428449015	0.348
GO:0046337	phosphatidylethanolamine metabolic process	GO:BP	0.0241413415975157	29	16	0.00228506141102542	0.551724137931034
GO:1900015	regulation of cytokine production involved in inflammatory response	GO:BP	0.0241413415975157	60	28	0.00399885746929449	0.466666666666667
GO:0017004	cytochrome complex assembly	GO:BP	0.0241413415975157	39	20	0.00285632676378178	0.512820512820513
GO:0010758	regulation of macrophage chemotaxis	GO:BP	0.0241413415975157	29	16	0.00228506141102542	0.551724137931034
GO:0034143	regulation of toll-like receptor 4 signaling pathway	GO:BP	0.0241413415975157	29	16	0.00228506141102542	0.551724137931034
GO:0002862	negative regulation of inflammatory response to antigenic stimulus	GO:BP	0.0241413415975157	29	16	0.00228506141102542	0.551724137931034
GO:0001503	ossification	GO:BP	0.0241413415975157	428	151	0.0215652670665524	0.352803738317757
GO:0090257	regulation of muscle system process	GO:BP	0.0241413415975157	231	87	0.0124250214224507	0.376623376623377
GO:0045332	phospholipid translocation	GO:BP	0.0241413415975157	52	25	0.00357040845472722	0.480769230769231
GO:0002534	cytokine production involved in inflammatory response	GO:BP	0.0241413415975157	60	28	0.00399885746929449	0.466666666666667
GO:0002762	negative regulation of myeloid leukocyte differentiation	GO:BP	0.0241413415975157	52	25	0.00357040845472722	0.480769230769231
GO:0006643	membrane lipid metabolic process	GO:BP	0.024303433158741	213	81	0.0115681233933162	0.380281690140845
GO:0099111	microtubule-based transport	GO:BP	0.024303433158741	216	82	0.0117109397315053	0.37962962962963
GO:0009746	response to hexose	GO:BP	0.024303433158741	204	78	0.0111396743787489	0.382352941176471
GO:0006734	NADH metabolic process	GO:BP	0.0245909027828036	34	18	0.0025706940874036	0.529411764705882
GO:0048488	synaptic vesicle endocytosis	GO:BP	0.0247534192392893	82	36	0.0051413881748072	0.439024390243902
GO:0120031	plasma membrane bounded cell projection assembly	GO:BP	0.0248857018698044	589	202	0.0288489003141959	0.34295415959253
GO:0030031	cell projection assembly	GO:BP	0.0255309640009574	602	206	0.0294201656669523	0.3421926910299
GO:0042773	ATP synthesis coupled electron transport	GO:BP	0.0256198562385048	99	42	0.00599828620394173	0.424242424242424
GO:0042775	mitochondrial ATP synthesis coupled electron transport	GO:BP	0.0256198562385048	99	42	0.00599828620394173	0.424242424242424
GO:0061795	Golgi lumen acidification	GO:BP	0.0258382607359636	13	9	0.0012853470437018	0.692307692307692
GO:1990840	response to lectin	GO:BP	0.0258382607359636	22	13	0.00185661239645815	0.590909090909091
GO:2000638	regulation of SREBP signaling pathway	GO:BP	0.0258382607359636	7	6	0.000856898029134533	0.857142857142857
GO:0010955	negative regulation of protein processing	GO:BP	0.0258382607359636	22	13	0.00185661239645815	0.590909090909091
GO:1990858	cellular response to lectin	GO:BP	0.0258382607359636	22	13	0.00185661239645815	0.590909090909091
GO:0071221	cellular response to bacterial lipopeptide	GO:BP	0.0258382607359636	7	6	0.000856898029134533	0.857142857142857
GO:0032483	regulation of Rab protein signal transduction	GO:BP	0.0258382607359636	7	6	0.000856898029134533	0.857142857142857
GO:0043555	regulation of translation in response to stress	GO:BP	0.0258382607359636	22	13	0.00185661239645815	0.590909090909091
GO:0070163	regulation of adiponectin secretion	GO:BP	0.0258382607359636	7	6	0.000856898029134533	0.857142857142857
GO:0032490	detection of molecule of bacterial origin	GO:BP	0.0258382607359636	13	9	0.0012853470437018	0.692307692307692
GO:0072679	thymocyte migration	GO:BP	0.0258382607359636	7	6	0.000856898029134533	0.857142857142857
GO:0071035	nuclear polyadenylation-dependent rRNA catabolic process	GO:BP	0.0258382607359636	7	6	0.000856898029134533	0.857142857142857
GO:0070339	response to bacterial lipopeptide	GO:BP	0.0258382607359636	7	6	0.000856898029134533	0.857142857142857
GO:1904262	negative regulation of TORC1 signaling	GO:BP	0.0258382607359636	47	23	0.00328477577834904	0.48936170212766
GO:1902904	negative regulation of supramolecular fiber organization	GO:BP	0.0258382607359636	154	61	0.00871179662953442	0.396103896103896
GO:0044794	positive regulation by host of viral process	GO:BP	0.0258382607359636	22	13	0.00185661239645815	0.590909090909091
GO:0006984	ER-nucleus signaling pathway	GO:BP	0.0258382607359636	47	23	0.00328477577834904	0.48936170212766
GO:0045630	positive regulation of T-helper 2 cell differentiation	GO:BP	0.0258382607359636	7	6	0.000856898029134533	0.857142857142857
GO:0071230	cellular response to amino acid stimulus	GO:BP	0.0258382607359636	85	37	0.00528420451299629	0.435294117647059
GO:0017183	protein histidyl modification to diphthamide	GO:BP	0.0258382607359636	7	6	0.000856898029134533	0.857142857142857
GO:0006122	mitochondrial electron transport, ubiquinol to cytochrome c	GO:BP	0.0258382607359636	13	9	0.0012853470437018	0.692307692307692
GO:0061502	early endosome to recycling endosome transport	GO:BP	0.0258382607359636	7	6	0.000856898029134533	0.857142857142857
GO:0071233	cellular response to L-leucine	GO:BP	0.0258382607359636	13	9	0.0012853470437018	0.692307692307692
GO:1902231	positive regulation of intrinsic apoptotic signaling pathway in response to DNA damage	GO:BP	0.0258382607359636	7	6	0.000856898029134533	0.857142857142857
GO:0002223	stimulatory C-type lectin receptor signaling pathway	GO:BP	0.0258382607359636	22	13	0.00185661239645815	0.590909090909091
GO:0045932	negative regulation of muscle contraction	GO:BP	0.0258382607359636	22	13	0.00185661239645815	0.590909090909091
GO:1901098	positive regulation of autophagosome maturation	GO:BP	0.0258382607359636	7	6	0.000856898029134533	0.857142857142857
GO:0070162	adiponectin secretion	GO:BP	0.0258382607359636	7	6	0.000856898029134533	0.857142857142857
GO:0032831	positive regulation of CD4-positive, CD25-positive, alpha-beta regulatory T cell differentiation	GO:BP	0.0258382607359636	7	6	0.000856898029134533	0.857142857142857
GO:0090270	regulation of fibroblast growth factor production	GO:BP	0.0258382607359636	7	6	0.000856898029134533	0.857142857142857
GO:0043558	regulation of translational initiation in response to stress	GO:BP	0.0258382607359636	13	9	0.0012853470437018	0.692307692307692
GO:0006573	valine metabolic process	GO:BP	0.0258382607359636	7	6	0.000856898029134533	0.857142857142857
GO:0098935	dendritic transport	GO:BP	0.0258382607359636	13	9	0.0012853470437018	0.692307692307692
GO:0071220	cellular response to bacterial lipoprotein	GO:BP	0.0258382607359636	7	6	0.000856898029134533	0.857142857142857
GO:0071038	TRAMP-dependent tRNA surveillance pathway	GO:BP	0.0258382607359636	7	6	0.000856898029134533	0.857142857142857
GO:0090269	fibroblast growth factor production	GO:BP	0.0258382607359636	7	6	0.000856898029134533	0.857142857142857
GO:0090383	phagosome acidification	GO:BP	0.0258382607359636	7	6	0.000856898029134533	0.857142857142857
GO:0071260	cellular response to mechanical stimulus	GO:BP	0.0260232572643634	74	33	0.00471293916023993	0.445945945945946
GO:0072522	purine-containing compound biosynthetic process	GO:BP	0.0260427728752585	253	94	0.0134247357897744	0.371541501976285
GO:0048545	response to steroid hormone	GO:BP	0.0263806207970127	339	122	0.0174235932590688	0.359882005899705
GO:0010594	regulation of endothelial cell migration	GO:BP	0.0264317618159865	169	66	0.00942587832047986	0.390532544378698
GO:1902117	positive regulation of organelle assembly	GO:BP	0.0265449941276638	88	38	0.00542702085118538	0.431818181818182
GO:0030282	bone mineralization	GO:BP	0.026615370083286	128	52	0.00742644958583262	0.40625
GO:0000422	autophagy of mitochondrion	GO:BP	0.0266195138420947	105	44	0.00628391888031991	0.419047619047619
GO:0010586	miRNA metabolic process	GO:BP	0.0266195138420947	105	44	0.00628391888031991	0.419047619047619
GO:2001252	positive regulation of chromosome organization	GO:BP	0.0266195138420947	105	44	0.00628391888031991	0.419047619047619
GO:0031345	negative regulation of cell projection organization	GO:BP	0.0269584126822803	184	71	0.0101399600114253	0.385869565217391
GO:0032368	regulation of lipid transport	GO:BP	0.027025407753203	131	53	0.00756926592402171	0.404580152671756
GO:0009749	response to glucose	GO:BP	0.0271686097500076	199	76	0.0108540417023708	0.381909547738693
GO:0009410	response to xenobiotic stimulus	GO:BP	0.0272240235338513	439	154	0.0219937160811197	0.350797266514806
GO:0051208	sequestering of calcium ion	GO:BP	0.02742015941888	134	54	0.0077120822622108	0.402985074626866
GO:0043489	RNA stabilization	GO:BP	0.02742015941888	77	34	0.00485575549842902	0.441558441558442
GO:2000644	regulation of receptor catabolic process	GO:BP	0.0276105337823794	11	8	0.00114253070551271	0.727272727272727
GO:0034154	toll-like receptor 7 signaling pathway	GO:BP	0.0276105337823794	11	8	0.00114253070551271	0.727272727272727
GO:2000343	positive regulation of chemokine (C-X-C motif) ligand 2 production	GO:BP	0.0276105337823794	11	8	0.00114253070551271	0.727272727272727
GO:2001198	regulation of dendritic cell differentiation	GO:BP	0.0276105337823794	11	8	0.00114253070551271	0.727272727272727
GO:0032329	serine transport	GO:BP	0.0276105337823794	11	8	0.00114253070551271	0.727272727272727
GO:0002887	negative regulation of myeloid leukocyte mediated immunity	GO:BP	0.0276105337823794	11	8	0.00114253070551271	0.727272727272727
GO:0001865	NK T cell differentiation	GO:BP	0.0276105337823794	11	8	0.00114253070551271	0.727272727272727
GO:0034765	regulation of monoatomic ion transmembrane transport	GO:BP	0.0276654554248403	321	116	0.0165666952299343	0.361370716510903
GO:0001915	negative regulation of T cell mediated cytotoxicity	GO:BP	0.0279856430848321	9	7	0.000999714367323622	0.777777777777778
GO:0002578	negative regulation of antigen processing and presentation	GO:BP	0.0279856430848321	9	7	0.000999714367323622	0.777777777777778
GO:0110076	negative regulation of ferroptosis	GO:BP	0.0279856430848321	9	7	0.000999714367323622	0.777777777777778
GO:0009200	deoxyribonucleoside triphosphate metabolic process	GO:BP	0.0279856430848321	9	7	0.000999714367323622	0.777777777777778
GO:0010998	regulation of translational initiation by eIF2 alpha phosphorylation	GO:BP	0.0279856430848321	9	7	0.000999714367323622	0.777777777777778
GO:1905665	positive regulation of calcium ion import across plasma membrane	GO:BP	0.0279856430848321	9	7	0.000999714367323622	0.777777777777778
GO:0051665	membrane raft localization	GO:BP	0.0279856430848321	9	7	0.000999714367323622	0.777777777777778
GO:2000553	positive regulation of T-helper 2 cell cytokine production	GO:BP	0.0279856430848321	9	7	0.000999714367323622	0.777777777777778
GO:0010155	regulation of proton transport	GO:BP	0.0279856430848321	9	7	0.000999714367323622	0.777777777777778
GO:0042590	antigen processing and presentation of exogenous peptide antigen via MHC class I	GO:BP	0.0279856430848321	9	7	0.000999714367323622	0.777777777777778
GO:1904358	positive regulation of telomere maintenance via telomere lengthening	GO:BP	0.0281096766318282	27	15	0.00214224507283633	0.555555555555556
GO:0031579	membrane raft organization	GO:BP	0.0281096766318282	27	15	0.00214224507283633	0.555555555555556
GO:0001961	positive regulation of cytokine-mediated signaling pathway	GO:BP	0.0281096766318282	58	27	0.0038560411311054	0.46551724137931
GO:0045010	actin nucleation	GO:BP	0.0281096766318282	58	27	0.0038560411311054	0.46551724137931
GO:0046636	negative regulation of alpha-beta T cell activation	GO:BP	0.0281755066333982	50	24	0.00342759211653813	0.48
GO:0071985	multivesicular body sorting pathway	GO:BP	0.0281755066333982	50	24	0.00342759211653813	0.48
GO:0030177	positive regulation of Wnt signaling pathway	GO:BP	0.0281755066333982	143	57	0.00814053127677806	0.398601398601399
GO:1900225	regulation of NLRP3 inflammasome complex assembly	GO:BP	0.0281755734433264	37	19	0.00271351042559269	0.513513513513513
GO:0070269	pyroptotic inflammatory response	GO:BP	0.0281755734433264	37	19	0.00271351042559269	0.513513513513513
GO:0051125	regulation of actin nucleation	GO:BP	0.0281755734433264	37	19	0.00271351042559269	0.513513513513513
GO:0006812	monoatomic cation transport	GO:BP	0.0283274920504411	1064	349	0.049842902027992	0.328007518796992
GO:0050921	positive regulation of chemotaxis	GO:BP	0.0284093986292325	146	58	0.00828334761496715	0.397260273972603
GO:0007585	respiratory gaseous exchange by respiratory system	GO:BP	0.0284093986292325	80	35	0.00499857183661811	0.4375
GO:0071676	negative regulation of mononuclear cell migration	GO:BP	0.0286641185865925	32	17	0.00242787774921451	0.53125
GO:0071354	cellular response to interleukin-6	GO:BP	0.0286641185865925	32	17	0.00242787774921451	0.53125
GO:1903955	positive regulation of protein targeting to mitochondrion	GO:BP	0.0286641185865925	32	17	0.00242787774921451	0.53125
GO:0033135	regulation of peptidyl-serine phosphorylation	GO:BP	0.0291236105333758	97	41	0.00585546986575264	0.422680412371134
GO:0015695	organic cation transport	GO:BP	0.0295287858070243	120	49	0.00699800057126535	0.408333333333333
GO:0043242	negative regulation of protein-containing complex disassembly	GO:BP	0.0297527766402629	83	36	0.0051413881748072	0.433734939759036
GO:0098761	cellular response to interleukin-7	GO:BP	0.0302049642955136	20	12	0.00171379605826907	0.6
GO:0002755	MyD88-dependent toll-like receptor signaling pathway	GO:BP	0.0302049642955136	20	12	0.00171379605826907	0.6
GO:0002791	regulation of peptide secretion	GO:BP	0.0304826755966122	212	80	0.0114253070551271	0.377358490566038
GO:0042149	cellular response to glucose starvation	GO:BP	0.0304894795347703	45	22	0.00314195944015995	0.488888888888889
GO:0034314	Arp2/3 complex-mediated actin nucleation	GO:BP	0.0304894795347703	45	22	0.00314195944015995	0.488888888888889
GO:0150115	cell-substrate junction organization	GO:BP	0.0309454358224424	103	43	0.00614110254213082	0.41747572815534
GO:0019083	viral transcription	GO:BP	0.0309932935015105	53	25	0.00357040845472722	0.471698113207547
GO:0140238	presynaptic endocytosis	GO:BP	0.0310031074482573	86	37	0.00528420451299629	0.430232558139535
GO:0007059	chromosome segregation	GO:BP	0.0311082613016315	425	149	0.0212796343901742	0.350588235294118
GO:0048513	animal organ development	GO:BP	0.03175393650273	3063	953	0.136103970294202	0.3111328762651
GO:0009100	glycoprotein metabolic process	GO:BP	0.0318391383109387	369	131	0.0187089403027706	0.355013550135501
GO:0072678	T cell migration	GO:BP	0.0323263073405645	75	33	0.00471293916023993	0.44
GO:0000902	cell morphogenesis	GO:BP	0.0324747493740384	995	327	0.046700942587832	0.328643216080402
GO:0016447	somatic recombination of immunoglobulin gene segments	GO:BP	0.0325187885032246	64	29	0.00414167380748358	0.453125
GO:0009101	glycoprotein biosynthetic process	GO:BP	0.0326390017226222	298	108	0.0154241645244216	0.36241610738255
GO:0141085	regulation of inflammasome-mediated signaling pathway	GO:BP	0.0326390017226222	40	20	0.00285632676378178	0.5
GO:2000278	regulation of DNA biosynthetic process	GO:BP	0.0334286257656874	92	39	0.00556983718937446	0.423913043478261
GO:0097696	cell surface receptor signaling pathway via STAT	GO:BP	0.0336166066629291	150	59	0.00842616395315624	0.393333333333333
GO:1903409	reactive oxygen species biosynthetic process	GO:BP	0.0337976908159791	56	26	0.00371322479291631	0.464285714285714
GO:2000134	negative regulation of G1/S transition of mitotic cell cycle	GO:BP	0.0337976908159791	56	26	0.00371322479291631	0.464285714285714
GO:0031529	ruffle organization	GO:BP	0.0337976908159791	56	26	0.00371322479291631	0.464285714285714
GO:0000470	maturation of LSU-rRNA	GO:BP	0.0338018013267844	25	14	0.00199942873464724	0.56
GO:1901028	regulation of mitochondrial outer membrane permeabilization involved in apoptotic signaling pathway	GO:BP	0.0338018013267844	25	14	0.00199942873464724	0.56
GO:0045911	positive regulation of DNA recombination	GO:BP	0.0338219250554514	78	34	0.00485575549842902	0.435897435897436
GO:0097194	execution phase of apoptosis	GO:BP	0.0338219250554514	78	34	0.00485575549842902	0.435897435897436
GO:0043473	pigmentation	GO:BP	0.0338543645985584	115	47	0.00671236789488718	0.408695652173913
GO:0098927	vesicle-mediated transport between endosomal compartments	GO:BP	0.033910839075749	48	23	0.00328477577834904	0.479166666666667
GO:0061082	myeloid leukocyte cytokine production	GO:BP	0.033910839075749	48	23	0.00328477577834904	0.479166666666667
GO:0046466	membrane lipid catabolic process	GO:BP	0.033910839075749	48	23	0.00328477577834904	0.479166666666667
GO:0030224	monocyte differentiation	GO:BP	0.0341065081716506	35	18	0.0025706940874036	0.514285714285714
GO:0051648	vesicle localization	GO:BP	0.0342552496941645	219	82	0.0117109397315053	0.374429223744292
GO:0006937	regulation of muscle contraction	GO:BP	0.0344008579673888	165	64	0.00914024564410169	0.387878787878788
GO:0045600	positive regulation of fat cell differentiation	GO:BP	0.0344131827725581	67	30	0.00428449014567267	0.447761194029851
GO:1901605	alpha-amino acid metabolic process	GO:BP	0.0344131827725581	213	80	0.0114253070551271	0.375586854460094
GO:0070373	negative regulation of ERK1 and ERK2 cascade	GO:BP	0.0344131827725581	67	30	0.00428449014567267	0.447761194029851
GO:0019883	antigen processing and presentation of endogenous antigen	GO:BP	0.0345879420977259	30	16	0.00228506141102542	0.533333333333333
GO:0002507	tolerance induction	GO:BP	0.0345879420977259	30	16	0.00228506141102542	0.533333333333333
GO:0071404	cellular response to low-density lipoprotein particle stimulus	GO:BP	0.0345879420977259	30	16	0.00228506141102542	0.533333333333333
GO:0006109	regulation of carbohydrate metabolic process	GO:BP	0.0345879420977259	174	67	0.00956869465866895	0.385057471264368
GO:0032367	intracellular cholesterol transport	GO:BP	0.0345879420977259	30	16	0.00228506141102542	0.533333333333333
GO:0051495	positive regulation of cytoskeleton organization	GO:BP	0.0347647325146289	186	71	0.0101399600114253	0.381720430107527
GO:0043648	dicarboxylic acid metabolic process	GO:BP	0.0352172693566651	98	41	0.00585546986575264	0.418367346938776
GO:0070102	interleukin-6-mediated signaling pathway	GO:BP	0.0354363005327337	18	11	0.00157097972007998	0.611111111111111
GO:0043200	response to amino acid	GO:BP	0.0354363005327337	124	50	0.00714081690945444	0.403225806451613
GO:0045953	negative regulation of natural killer cell mediated cytotoxicity	GO:BP	0.0354363005327337	18	11	0.00157097972007998	0.611111111111111
GO:0007178	cell surface receptor protein serine/threonine kinase signaling pathway	GO:BP	0.0358915602139164	361	128	0.0182804912882034	0.354570637119114
GO:0006816	calcium ion transport	GO:BP	0.035899602604008	433	151	0.0215652670665524	0.348729792147806
GO:0040008	regulation of growth	GO:BP	0.036314641908552	601	204	0.0291345329905741	0.339434276206323
GO:0051282	regulation of sequestering of calcium ion	GO:BP	0.0364081171111094	130	52	0.00742644958583262	0.4
GO:0032370	positive regulation of lipid transport	GO:BP	0.0364896280456159	84	36	0.0051413881748072	0.428571428571429
GO:0071347	cellular response to interleukin-1	GO:BP	0.0364896280456159	84	36	0.0051413881748072	0.428571428571429
GO:0006970	response to osmotic stress	GO:BP	0.0364896280456159	84	36	0.0051413881748072	0.428571428571429
GO:1905168	positive regulation of double-strand break repair via homologous recombination	GO:BP	0.0366486144219407	43	21	0.00299914310197087	0.488372093023256
GO:0009790	embryo development	GO:BP	0.036680614941165	1134	369	0.0526992287917738	0.325396825396825
GO:0005996	monosaccharide metabolic process	GO:BP	0.0366879859260384	247	91	0.0129962867752071	0.368421052631579
GO:0071902	positive regulation of protein serine/threonine kinase activity	GO:BP	0.0367297152458728	133	53	0.00756926592402171	0.398496240601504
GO:0031670	cellular response to nutrient	GO:BP	0.0370576913827093	51	24	0.00342759211653813	0.470588235294118
GO:0007098	centrosome cycle	GO:BP	0.0375056350630076	139	55	0.00785489860039989	0.39568345323741
GO:0007259	cell surface receptor signaling pathway via JAK-STAT	GO:BP	0.0375056350630076	139	55	0.00785489860039989	0.39568345323741
GO:0051093	negative regulation of developmental process	GO:BP	0.0376854768652908	920	303	0.0432733504712939	0.329347826086957
GO:0002377	immunoglobulin production	GO:BP	0.037776317358847	107	44	0.00628391888031991	0.411214953271028
GO:1901880	negative regulation of protein depolymerization	GO:BP	0.0381358486437578	73	32	0.00457012282205084	0.438356164383562
GO:0009161	ribonucleoside monophosphate metabolic process	GO:BP	0.0386211890140477	62	28	0.00399885746929449	0.451612903225806
GO:0048285	organelle fission	GO:BP	0.0386211890140477	497	171	0.0244215938303342	0.344064386317907
GO:0003013	circulatory system process	GO:BP	0.0389365454234788	602	204	0.0291345329905741	0.338870431893688
GO:1902369	negative regulation of RNA catabolic process	GO:BP	0.0390741453338548	90	38	0.00542702085118538	0.422222222222222
GO:0032781	positive regulation of ATP-dependent activity	GO:BP	0.0392118791648225	38	19	0.00271351042559269	0.5
GO:0000966	RNA 5'-end processing	GO:BP	0.0392118791648225	38	19	0.00271351042559269	0.5
GO:0032200	telomere organization	GO:BP	0.0395912310812483	190	72	0.0102827763496144	0.378947368421053
GO:0009260	ribonucleotide biosynthetic process	GO:BP	0.0395912310812483	172	66	0.00942587832047986	0.383720930232558
GO:0051865	protein autoubiquitination	GO:BP	0.0399220125218954	76	33	0.00471293916023993	0.434210526315789
GO:0035331	negative regulation of hippo signaling	GO:BP	0.0402357960150896	23	13	0.00185661239645815	0.565217391304348
GO:0006851	mitochondrial calcium ion transmembrane transport	GO:BP	0.0402357960150896	23	13	0.00185661239645815	0.565217391304348
GO:0010878	cholesterol storage	GO:BP	0.0402357960150896	23	13	0.00185661239645815	0.565217391304348
GO:1902074	response to salt	GO:BP	0.0402357960150896	23	13	0.00185661239645815	0.565217391304348
GO:0006911	phagocytosis, engulfment	GO:BP	0.0402357960150896	54	25	0.00357040845472722	0.462962962962963
GO:0071229	cellular response to acid chemical	GO:BP	0.0402357960150896	93	39	0.00556983718937446	0.419354838709677
GO:1903318	negative regulation of protein maturation	GO:BP	0.0402357960150896	23	13	0.00185661239645815	0.565217391304348
GO:0002931	response to ischemia	GO:BP	0.0409413287000005	65	29	0.00414167380748358	0.446153846153846
GO:0032633	interleukin-4 production	GO:BP	0.0409752070421416	33	17	0.00242787774921451	0.515151515151515
GO:0061081	positive regulation of myeloid leukocyte cytokine production involved in immune response	GO:BP	0.0409752070421416	33	17	0.00242787774921451	0.515151515151515
GO:0034121	regulation of toll-like receptor signaling pathway	GO:BP	0.0409752070421416	33	17	0.00242787774921451	0.515151515151515
GO:0032673	regulation of interleukin-4 production	GO:BP	0.0409752070421416	33	17	0.00242787774921451	0.515151515151515
GO:0010574	regulation of vascular endothelial growth factor production	GO:BP	0.0409752070421416	33	17	0.00242787774921451	0.515151515151515
GO:0001952	regulation of cell-matrix adhesion	GO:BP	0.040980292173205	122	49	0.00699800057126535	0.401639344262295
GO:0006415	translational termination	GO:BP	0.0412327005105554	16	10	0.00142816338189089	0.625
GO:0043201	response to L-leucine	GO:BP	0.0412327005105554	16	10	0.00142816338189089	0.625
GO:1903789	regulation of amino acid transmembrane transport	GO:BP	0.0412327005105554	16	10	0.00142816338189089	0.625
GO:0010958	regulation of amino acid import across plasma membrane	GO:BP	0.0412327005105554	16	10	0.00142816338189089	0.625
GO:0002428	antigen processing and presentation of peptide antigen via MHC class Ib	GO:BP	0.0412327005105554	16	10	0.00142816338189089	0.625
GO:0031000	response to caffeine	GO:BP	0.0412327005105554	16	10	0.00142816338189089	0.625
GO:0099116	tRNA 5'-end processing	GO:BP	0.0412327005105554	16	10	0.00142816338189089	0.625
GO:0002200	somatic diversification of immune receptors	GO:BP	0.0412617834016054	79	34	0.00485575549842902	0.430379746835443
GO:0045980	negative regulation of nucleotide metabolic process	GO:BP	0.0412784776218431	28	15	0.00214224507283633	0.535714285714286
GO:1901223	negative regulation of non-canonical NF-kappaB signal transduction	GO:BP	0.0412784776218431	28	15	0.00214224507283633	0.535714285714286
GO:0006972	hyperosmotic response	GO:BP	0.0412784776218431	28	15	0.00214224507283633	0.535714285714286
GO:0031664	regulation of lipopolysaccharide-mediated signaling pathway	GO:BP	0.0412784776218431	28	15	0.00214224507283633	0.535714285714286
GO:0045954	positive regulation of natural killer cell mediated cytotoxicity	GO:BP	0.0412784776218431	28	15	0.00214224507283633	0.535714285714286
GO:0090314	positive regulation of protein targeting to membrane	GO:BP	0.0412784776218431	28	15	0.00214224507283633	0.535714285714286
GO:0032801	receptor catabolic process	GO:BP	0.0412784776218431	28	15	0.00214224507283633	0.535714285714286
GO:0046037	GMP metabolic process	GO:BP	0.0412784776218431	28	15	0.00214224507283633	0.535714285714286
GO:0002438	acute inflammatory response to antigenic stimulus	GO:BP	0.0412784776218431	28	15	0.00214224507283633	0.535714285714286
GO:0006754	ATP biosynthetic process	GO:BP	0.0418867999446684	99	41	0.00585546986575264	0.414141414141414
GO:0014823	response to activity	GO:BP	0.042752691044111	82	35	0.00499857183661811	0.426829268292683
GO:0097479	synaptic vesicle localization	GO:BP	0.0428811709511185	57	26	0.00371322479291631	0.456140350877193
GO:0033344	cholesterol efflux	GO:BP	0.0428811709511185	57	26	0.00371322479291631	0.456140350877193
GO:0050680	negative regulation of epithelial cell proliferation	GO:BP	0.0429180566694692	137	54	0.0077120822622108	0.394160583941606
GO:0010721	negative regulation of cell development	GO:BP	0.0433643915375127	267	97	0.0138531848043416	0.363295880149813
GO:0032733	positive regulation of interleukin-10 production	GO:BP	0.0439175223839379	41	20	0.00285632676378178	0.48780487804878
GO:0006140	regulation of nucleotide metabolic process	GO:BP	0.0442339211627395	85	36	0.0051413881748072	0.423529411764706
GO:0044042	glucan metabolic process	GO:BP	0.0442339211627395	85	36	0.0051413881748072	0.423529411764706
GO:0006633	fatty acid biosynthetic process	GO:BP	0.0445889172225635	158	61	0.00871179662953442	0.386075949367089
GO:0031398	positive regulation of protein ubiquitination	GO:BP	0.0446532877476454	108	44	0.00628391888031991	0.407407407407407
GO:0050728	negative regulation of inflammatory response	GO:BP	0.0447578211368922	164	63	0.0089974293059126	0.384146341463415
GO:0050709	negative regulation of protein secretion	GO:BP	0.0449145608596677	71	31	0.00442730648386175	0.436619718309859
GO:0045576	mast cell activation	GO:BP	0.0449145608596677	71	31	0.00442730648386175	0.436619718309859
GO:0008631	intrinsic apoptotic signaling pathway in response to oxidative stress	GO:BP	0.0458069315574671	60	27	0.0038560411311054	0.45
GO:1902807	negative regulation of cell cycle G1/S phase transition	GO:BP	0.0458069315574671	60	27	0.0038560411311054	0.45
GO:0015807	L-amino acid transport	GO:BP	0.0470154689671023	91	38	0.00542702085118538	0.417582417582418
GO:1901879	regulation of protein depolymerization	GO:BP	0.0470154689671023	91	38	0.00542702085118538	0.417582417582418
GO:1903578	regulation of ATP metabolic process	GO:BP	0.0470325386091652	74	32	0.00457012282205084	0.432432432432432
GO:0001953	negative regulation of cell-matrix adhesion	GO:BP	0.0471562131949643	36	18	0.0025706940874036	0.5
GO:0046385	deoxyribose phosphate biosynthetic process	GO:BP	0.0477212410426942	14	9	0.0012853470437018	0.642857142857143
GO:0002467	germinal center formation	GO:BP	0.0477212410426942	14	9	0.0012853470437018	0.642857142857143
GO:0045348	positive regulation of MHC class II biosynthetic process	GO:BP	0.0477212410426942	14	9	0.0012853470437018	0.642857142857143
GO:0002430	complement receptor mediated signaling pathway	GO:BP	0.0477212410426942	14	9	0.0012853470437018	0.642857142857143
GO:0090715	immunological memory formation process	GO:BP	0.0477212410426942	14	9	0.0012853470437018	0.642857142857143
GO:0042762	regulation of sulfur metabolic process	GO:BP	0.0477212410426942	14	9	0.0012853470437018	0.642857142857143
GO:1901653	cellular response to peptide	GO:BP	0.0477212410426942	14	9	0.0012853470437018	0.642857142857143
GO:2001138	regulation of phospholipid transport	GO:BP	0.0477212410426942	14	9	0.0012853470437018	0.642857142857143
GO:2001140	positive regulation of phospholipid transport	GO:BP	0.0477212410426942	14	9	0.0012853470437018	0.642857142857143
GO:0009263	deoxyribonucleotide biosynthetic process	GO:BP	0.0477212410426942	14	9	0.0012853470437018	0.642857142857143
GO:0009265	2'-deoxyribonucleotide biosynthetic process	GO:BP	0.0477212410426942	14	9	0.0012853470437018	0.642857142857143
GO:0050765	negative regulation of phagocytosis	GO:BP	0.0478401252027825	21	12	0.00171379605826907	0.571428571428571
GO:0002523	leukocyte migration involved in inflammatory response	GO:BP	0.0478401252027825	21	12	0.00171379605826907	0.571428571428571
GO:0051443	positive regulation of ubiquitin-protein transferase activity	GO:BP	0.0478401252027825	21	12	0.00171379605826907	0.571428571428571
GO:0032535	regulation of cellular component size	GO:BP	0.048120666051745	355	125	0.0178520422736361	0.352112676056338
GO:0090109	regulation of cell-substrate junction assembly	GO:BP	0.0482266203155056	63	28	0.00399885746929449	0.444444444444444
GO:0051893	regulation of focal adhesion assembly	GO:BP	0.0482266203155056	63	28	0.00399885746929449	0.444444444444444
GO:0046854	phosphatidylinositol phosphate biosynthetic process	GO:BP	0.0482266203155056	63	28	0.00399885746929449	0.444444444444444
GO:0045058	T cell selection	GO:BP	0.0482266203155056	63	28	0.00399885746929449	0.444444444444444
GO:0045646	regulation of erythrocyte differentiation	GO:BP	0.0484742088565809	44	21	0.00299914310197087	0.477272727272727
GO:0006942	regulation of striated muscle contraction	GO:BP	0.0489905675959385	97	40	0.00571265352756355	0.412371134020619
GO:0002825	regulation of T-helper 1 type immune response	GO:BP	0.0491356657855271	31	16	0.00228506141102542	0.516129032258065
GO:0050820	positive regulation of coagulation	GO:BP	0.0491356657855271	31	16	0.00228506141102542	0.516129032258065
GO:0051225	spindle assembly	GO:BP	0.0493661207928133	135	53	0.00756926592402171	0.392592592592593
GO:0043043	peptide biosynthetic process	GO:BP	0.0497835213925338	26	14	0.00199942873464724	0.538461538461538
GO:0051054	positive regulation of DNA metabolic process	GO:BP	0.0497835213925338	290	104	0.0148528991716652	0.358620689655172
GO:0010667	negative regulation of cardiac muscle cell apoptotic process	GO:BP	0.0497835213925338	26	14	0.00199942873464724	0.538461538461538
GO:1903319	positive regulation of protein maturation	GO:BP	0.0497835213925338	26	14	0.00199942873464724	0.538461538461538
GO:0032753	positive regulation of interleukin-4 production	GO:BP	0.0497835213925338	26	14	0.00199942873464724	0.538461538461538
GO:0005622	intracellular anatomical structure	GO:CC	3.87370666997145e-247	14931	5465	0.78049128820337	0.366017011586632
GO:0043229	intracellular organelle	GO:CC	2.11862220655824e-213	13358	4966	0.709225935447015	0.371762239856266
GO:0043231	intracellular membrane-bounded organelle	GO:CC	8.92174445638768e-212	12248	4652	0.664381605255641	0.37981711299804
GO:0043226	organelle	GO:CC	4.45767470775576e-209	14137	5166	0.737789203084833	0.365424064511565
GO:0043227	membrane-bounded organelle	GO:CC	1.60620838741799e-208	13275	4930	0.704084547272208	0.371374764595104
GO:0005737	cytoplasm	GO:CC	6.2332042834253e-198	12176	4595	0.656241073978863	0.37738173455979
GO:0005575	cellular_component	GO:CC	5.59617527517401e-167	18672	6203	0.885889745786918	0.332208654670094
GO:0110165	cellular anatomical structure	GO:CC	4.40541080626915e-165	18544	6169	0.881033990288489	0.332668248490078
GO:0005829	cytosol	GO:CC	3.48802803789486e-127	5494	2329	0.332619251642388	0.423917000364034
GO:0070013	intracellular organelle lumen	GO:CC	2.99831763414867e-99	5717	2315	0.330619822907741	0.404932656987931
GO:0031974	membrane-enclosed lumen	GO:CC	2.99831763414867e-99	5717	2315	0.330619822907741	0.404932656987931
GO:0043233	organelle lumen	GO:CC	2.99831763414867e-99	5717	2315	0.330619822907741	0.404932656987931
GO:0005634	nucleus	GO:CC	4.10627622790488e-92	7662	2910	0.415595544130249	0.379796397807361
GO:0031981	nuclear lumen	GO:CC	2.03870216238673e-80	4567	1871	0.267209368751785	0.409678125684257
GO:0005654	nucleoplasm	GO:CC	2.89364131685453e-76	4171	1724	0.246215367037989	0.413330136657876
GO:0031090	organelle membrane	GO:CC	1.22604231937913e-56	3792	1526	0.21793773207655	0.402426160337553
GO:0012505	endomembrane system	GO:CC	1.17908909989423e-55	4823	1861	0.265781205369894	0.385859423595273
GO:0032991	protein-containing complex	GO:CC	3.6822229870055e-55	5894	2202	0.314481576692374	0.373600271462504
GO:0031982	vesicle	GO:CC	9.83247173608566e-51	3987	1567	0.223793201942302	0.393027338851267
GO:0097708	intracellular vesicle	GO:CC	2.42660362926253e-47	2544	1068	0.152527849185947	0.419811320754717
GO:0098588	bounding membrane of organelle	GO:CC	3.63340499079896e-47	2221	955	0.13638960297058	0.429986492570914
GO:0031410	cytoplasmic vesicle	GO:CC	4.0207967358474e-47	2538	1065	0.15209940017138	0.419621749408983
GO:0016020	membrane	GO:CC	4.30239708363076e-46	9833	3362	0.480148528991717	0.341909895250686
GO:0005739	mitochondrion	GO:CC	2.78596228572012e-41	1815	792	0.113110539845758	0.436363636363636
GO:0043228	membraneless organelle	GO:CC	1.75339699804393e-36	5378	1947	0.278063410454156	0.362030494607661
GO:0043232	intracellular membraneless organelle	GO:CC	2.26288353432761e-36	5377	1946	0.277920594115967	0.361911846754696
GO:0005773	vacuole	GO:CC	2.5331102637533e-32	852	413	0.0589831476720937	0.484741784037559
GO:0012506	vesicle membrane	GO:CC	7.24367249389736e-31	1259	559	0.0798343330477007	0.444003177124702
GO:0030659	cytoplasmic vesicle membrane	GO:CC	7.78410166446493e-31	1240	552	0.078834618680377	0.445161290322581
GO:0000323	lytic vacuole	GO:CC	1.95505382444928e-30	758	372	0.053127677806341	0.490765171503958
GO:0005764	lysosome	GO:CC	1.95505382444928e-30	758	372	0.053127677806341	0.490765171503958
GO:0005774	vacuolar membrane	GO:CC	6.36817730539271e-26	487	255	0.0364181662382176	0.523613963039014
GO:1903561	extracellular vesicle	GO:CC	2.21582530947893e-25	2111	833	0.118966009711511	0.394599715774514
GO:0065010	extracellular membrane-bounded organelle	GO:CC	2.48496655619439e-25	2112	833	0.118966009711511	0.394412878787879
GO:0043230	extracellular organelle	GO:CC	2.48496655619439e-25	2112	833	0.118966009711511	0.394412878787879
GO:0070062	extracellular exosome	GO:CC	3.26782107272521e-25	2081	822	0.117395029991431	0.395002402691014
GO:1902494	catalytic complex	GO:CC	6.26580709395325e-25	1754	710	0.101399600114253	0.40478905359179
GO:1990904	ribonucleoprotein complex	GO:CC	1.24410556695293e-24	750	353	0.0504141673807484	0.470666666666667
GO:0031967	organelle envelope	GO:CC	4.04800087209756e-24	1312	554	0.0791202513567552	0.422256097560976
GO:0005765	lysosomal membrane	GO:CC	4.21586875158769e-24	443	233	0.0332762067980577	0.525959367945824
GO:0098852	lytic vacuole membrane	GO:CC	4.21586875158769e-24	443	233	0.0332762067980577	0.525959367945824
GO:0005768	endosome	GO:CC	1.09761230264183e-22	1072	464	0.0662667809197372	0.432835820895522
GO:0044391	ribosomal subunit	GO:CC	1.87940579266251e-22	185	120	0.0171379605826907	0.648648648648649
GO:0101002	ficolin-1-rich granule	GO:CC	1.86288205350194e-21	184	118	0.0168523279063125	0.641304347826087
GO:0030055	cell-substrate junction	GO:CC	3.39264911922825e-21	435	223	0.0318480434161668	0.512643678160919
GO:0005925	focal adhesion	GO:CC	3.45213473179604e-21	425	219	0.0312767780634105	0.515294117647059
GO:0005730	nucleolus	GO:CC	8.2087478641915e-21	1049	449	0.0641245358469009	0.428026692087703
GO:0016604	nuclear body	GO:CC	8.2087478641915e-21	845	376	0.0536989431590974	0.444970414201183
GO:0140513	nuclear protein-containing complex	GO:CC	6.72928475314848e-20	1294	531	0.0758354755784062	0.410355486862442
GO:0010008	endosome membrane	GO:CC	1.03564314595282e-19	575	273	0.0389888603256213	0.474782608695652
GO:0005840	ribosome	GO:CC	1.92343705433629e-19	244	141	0.0201371036846615	0.577868852459016
GO:0005794	Golgi apparatus	GO:CC	2.17101118939572e-18	1640	642	0.091688089117395	0.391463414634146
GO:0022626	cytosolic ribosome	GO:CC	8.39579810606712e-18	115	80	0.0114253070551271	0.695652173913043
GO:0030054	cell junction	GO:CC	2.24666377266654e-17	2390	884	0.126249642959155	0.369874476987448
GO:0099503	secretory vesicle	GO:CC	1.91043652837094e-16	1095	448	0.0639817195087118	0.409132420091324
GO:0070161	anchoring junction	GO:CC	4.96950699312245e-16	910	382	0.0545558411882319	0.41978021978022
GO:0015630	microtubule cytoskeleton	GO:CC	1.1739016617733e-15	1411	552	0.078834618680377	0.391211906449327
GO:0030141	secretory granule	GO:CC	1.48868504109915e-15	904	378	0.0539845758354756	0.418141592920354
GO:1904813	ficolin-1-rich granule lumen	GO:CC	1.62464356248314e-15	124	81	0.0115681233933162	0.653225806451613
GO:0005740	mitochondrial envelope	GO:CC	2.08732809461998e-15	826	350	0.0499857183661811	0.423728813559322
GO:0070820	tertiary granule	GO:CC	1.39223901302045e-14	163	97	0.0138531848043416	0.595092024539877
GO:0031966	mitochondrial membrane	GO:CC	1.6008988273039e-14	776	329	0.0469865752642102	0.423969072164948
GO:0030667	secretory granule membrane	GO:CC	1.65931560243299e-14	317	160	0.0228506141102542	0.504731861198738
GO:0005813	centrosome	GO:CC	2.86004424052496e-14	742	316	0.0451299628677521	0.425876010781671
GO:0005815	microtubule organizing center	GO:CC	3.53555858607397e-14	880	364	0.0519851471008283	0.413636363636364
GO:0000139	Golgi membrane	GO:CC	4.13107920201776e-14	679	293	0.041845187089403	0.431516936671576
GO:0005783	endoplasmic reticulum	GO:CC	4.77802432745569e-14	2072	761	0.108683233361897	0.367277992277992
GO:0005759	mitochondrial matrix	GO:CC	1.08195597595875e-12	512	228	0.0325621251071123	0.4453125
GO:0030139	endocytic vesicle	GO:CC	5.14423620851126e-12	350	166	0.0237075121393887	0.474285714285714
GO:0015934	large ribosomal subunit	GO:CC	8.75755021553295e-12	113	70	0.00999714367323622	0.619469026548673
GO:0022625	cytosolic large ribosomal subunit	GO:CC	1.19129341647963e-11	55	42	0.00599828620394173	0.763636363636364
GO:0005856	cytoskeleton	GO:CC	1.3787124019254e-11	2443	864	0.123393316195373	0.353663528448629
GO:0015935	small ribosomal subunit	GO:CC	1.3787124019254e-11	75	52	0.00742644958583262	0.693333333333333
GO:0031984	organelle subcompartment	GO:CC	4.72073681059902e-11	1540	570	0.0814053127677806	0.37012987012987
GO:0042581	specific granule	GO:CC	4.83801628039666e-11	158	88	0.0125678377606398	0.556962025316456
GO:0005743	mitochondrial inner membrane	GO:CC	9.57979475142406e-11	506	219	0.0312767780634105	0.432806324110672
GO:0048471	perinuclear region of cytoplasm	GO:CC	9.74394614735657e-11	740	301	0.0429877177949157	0.406756756756757
GO:0140535	intracellular protein-containing complex	GO:CC	1.05859558816638e-10	928	365	0.0521279634390174	0.393318965517241
GO:0019866	organelle inner membrane	GO:CC	3.65449847425132e-10	563	237	0.0338474721508141	0.420959147424512
GO:0060205	cytoplasmic vesicle lumen	GO:CC	4.18628138186743e-10	328	152	0.0217080834047415	0.463414634146341
GO:0034774	secretory granule lumen	GO:CC	4.59502341010958e-10	323	150	0.0214224507283633	0.464396284829721
GO:0016607	nuclear speck	GO:CC	5.05664487925672e-10	416	184	0.0262782062267923	0.442307692307692
GO:0031983	vesicle lumen	GO:CC	5.36456296213803e-10	329	152	0.0217080834047415	0.462006079027356
GO:0070821	tertiary granule membrane	GO:CC	8.27288855913689e-10	72	48	0.00685518423307626	0.666666666666667
GO:0035579	specific granule membrane	GO:CC	1.24222889994331e-09	90	56	0.00799771493858898	0.622222222222222
GO:0005769	early endosome	GO:CC	1.65586524518913e-09	435	189	0.0269922879177378	0.43448275862069
GO:0045202	synapse	GO:CC	1.84448032462193e-09	1658	598	0.0854041702370751	0.360675512665863
GO:0005635	nuclear envelope	GO:CC	2.59415603744591e-09	516	217	0.0309911453870323	0.420542635658915
GO:0009986	cell surface	GO:CC	7.11050224067441e-09	911	350	0.0499857183661811	0.384193194291987
GO:1990234	transferase complex	GO:CC	2.64157225746767e-08	902	344	0.0491288203370466	0.381374722838137
GO:0045335	phagocytic vesicle	GO:CC	2.87120313153197e-08	146	77	0.0109968580405598	0.527397260273973
GO:0042582	azurophil granule	GO:CC	3.46431759451624e-08	154	80	0.0114253070551271	0.519480519480519
GO:0005766	primary lysosome	GO:CC	3.46431759451624e-08	154	80	0.0114253070551271	0.519480519480519
GO:0022627	cytosolic small ribosomal subunit	GO:CC	4.44908286287672e-08	42	31	0.00442730648386175	0.738095238095238
GO:0005802	trans-Golgi network	GO:CC	4.89277956869325e-08	262	121	0.0172807769208797	0.461832061068702
GO:0005770	late endosome	GO:CC	5.63875525015779e-08	317	141	0.0201371036846615	0.444794952681388
GO:0031902	late endosome membrane	GO:CC	6.31597239446788e-08	176	88	0.0125678377606398	0.5
GO:0001772	immunological synapse	GO:CC	1.05807833722891e-07	47	33	0.00471293916023993	0.702127659574468
GO:0031252	cell leading edge	GO:CC	1.06746879725265e-07	432	181	0.0258497572122251	0.418981481481481
GO:0032040	small-subunit processome	GO:CC	1.19487660411184e-07	73	45	0.006426735218509	0.616438356164384
GO:0098796	membrane protein complex	GO:CC	1.31930971729701e-07	1387	498	0.0711225364181662	0.359048305695746
GO:0098857	membrane microdomain	GO:CC	1.36693061003347e-07	296	132	0.0188517566409597	0.445945945945946
GO:0030666	endocytic vesicle membrane	GO:CC	1.61382313699388e-07	205	98	0.0139960011425307	0.478048780487805
GO:0045121	membrane raft	GO:CC	1.62079230928215e-07	294	131	0.0187089403027706	0.445578231292517
GO:0098798	mitochondrial protein-containing complex	GO:CC	1.90141686159953e-07	182	89	0.0127106540988289	0.489010989010989
GO:0048770	pigment granule	GO:CC	1.99161108627765e-07	114	62	0.00885461296772351	0.543859649122807
GO:0042470	melanosome	GO:CC	1.99161108627765e-07	114	62	0.00885461296772351	0.543859649122807
GO:0005886	plasma membrane	GO:CC	3.5456234720151e-07	5835	1862	0.265924021708083	0.3191088260497
GO:0098552	side of membrane	GO:CC	4.03103900235759e-07	742	284	0.0405598400457012	0.382749326145553
GO:0042175	nuclear outer membrane-endoplasmic reticulum membrane network	GO:CC	4.6621319907844e-07	1244	448	0.0639817195087118	0.360128617363344
GO:0031965	nuclear membrane	GO:CC	4.67100291195099e-07	318	138	0.0197086546700943	0.433962264150943
GO:0098791	Golgi apparatus subcompartment	GO:CC	4.70620076019361e-07	380	160	0.0228506141102542	0.421052631578947
GO:0031901	early endosome membrane	GO:CC	8.99994522865367e-07	195	92	0.0131391031133962	0.471794871794872
GO:0032588	trans-Golgi network membrane	GO:CC	9.8798195796065e-07	108	58	0.00828334761496715	0.537037037037037
GO:0098827	endoplasmic reticulum subcompartment	GO:CC	1.19110842495032e-06	1225	439	0.06269637246501	0.358367346938776
GO:0005789	endoplasmic reticulum membrane	GO:CC	1.20866306282251e-06	1219	437	0.0624107397886318	0.358490566037736
GO:0101003	ficolin-1-rich granule membrane	GO:CC	2.14844377879314e-06	60	37	0.00528420451299629	0.616666666666667
GO:0042611	MHC protein complex	GO:CC	2.14844377879314e-06	23	19	0.00271351042559269	0.826086956521739
GO:0071944	cell periphery	GO:CC	2.63421467093219e-06	6316	1994	0.284775778349043	0.315706143128562
GO:0001726	ruffle	GO:CC	2.78811981625419e-06	183	86	0.0122822050842616	0.469945355191257
GO:0042995	cell projection	GO:CC	3.99804132185157e-06	2411	808	0.115395601256784	0.335130651182082
GO:0005615	extracellular space	GO:CC	4.63109052939977e-06	3271	1072	0.153099114538703	0.327728523387343
GO:0030684	preribosome	GO:CC	4.79283923055998e-06	107	56	0.00799771493858898	0.523364485981308
GO:0000313	organellar ribosome	GO:CC	6.43102676640219e-06	88	48	0.00685518423307626	0.545454545454545
GO:0005761	mitochondrial ribosome	GO:CC	6.43102676640219e-06	88	48	0.00685518423307626	0.545454545454545
GO:0098576	lumenal side of membrane	GO:CC	1.49205167712201e-05	41	27	0.0038560411311054	0.658536585365854
GO:0030135	coated vesicle	GO:CC	1.61266679219803e-05	318	132	0.0188517566409597	0.415094339622642
GO:0098794	postsynapse	GO:CC	1.924949054127e-05	778	286	0.0408454727220794	0.367609254498715
GO:0097447	dendritic tree	GO:CC	2.50212879774835e-05	634	238	0.0339902884890031	0.375394321766562
GO:0015629	actin cytoskeleton	GO:CC	2.58281892130402e-05	532	204	0.0291345329905741	0.383458646616541
GO:0005681	spliceosomal complex	GO:CC	2.76659876083696e-05	208	92	0.0131391031133962	0.442307692307692
GO:0030425	dendrite	GO:CC	2.80771287904637e-05	632	237	0.0338474721508141	0.375
GO:0071011	precatalytic spliceosome	GO:CC	3.79605705543681e-05	56	33	0.00471293916023993	0.589285714285714
GO:0071013	catalytic step 2 spliceosome	GO:CC	4.04012931197467e-05	90	47	0.00671236789488718	0.522222222222222
GO:0030133	transport vesicle	GO:CC	4.84516334386584e-05	450	175	0.0249928591830905	0.388888888888889
GO:0120025	plasma membrane bounded cell projection	GO:CC	5.02805838384337e-05	2293	760	0.108540417023708	0.33144352376799
GO:0030670	phagocytic vesicle membrane	GO:CC	7.25042694656263e-05	84	44	0.00628391888031991	0.523809523809524
GO:0005694	chromosome	GO:CC	0.00010355831377276	1951	651	0.0929734361610968	0.333675038441825
GO:0098553	lumenal side of endoplasmic reticulum membrane	GO:CC	0.000109969507755187	31	21	0.00299914310197087	0.67741935483871
GO:0030027	lamellipodium	GO:CC	0.0001423916434807	204	88	0.0125678377606398	0.431372549019608
GO:0055037	recycling endosome	GO:CC	0.000147945040016393	207	89	0.0127106540988289	0.429951690821256
GO:0098562	cytoplasmic side of membrane	GO:CC	0.000153467993082799	210	90	0.012853470437018	0.428571428571429
GO:1990316	Atg1/ULK1 kinase complex	GO:CC	0.000170503675360453	9	9	0.0012853470437018	1
GO:0005684	U2-type spliceosomal complex	GO:CC	0.000172296438037013	94	47	0.00671236789488718	0.5
GO:0035577	azurophil granule membrane	GO:CC	0.000198394963017802	57	32	0.00457012282205084	0.56140350877193
GO:0071005	U2-type precatalytic spliceosome	GO:CC	0.000208004920480349	50	29	0.00414167380748358	0.58
GO:0030136	clathrin-coated vesicle	GO:CC	0.000208004920480349	220	93	0.0132819194515853	0.422727272727273
GO:0101031	protein folding chaperone complex	GO:CC	0.00023590439428192	41	25	0.00357040845472722	0.609756097560976
GO:0019867	outer membrane	GO:CC	0.000240060022068522	255	105	0.0149957155098543	0.411764705882353
GO:0042613	MHC class II protein complex	GO:CC	0.00025078078606541	16	13	0.00185661239645815	0.8125
GO:0036477	somatodendritic compartment	GO:CC	0.00025078078606541	858	304	0.043416166809483	0.354312354312354
GO:0098984	neuron to neuron synapse	GO:CC	0.000254413793474576	408	157	0.0224221650956869	0.384803921568627
GO:0009897	external side of plasma membrane	GO:CC	0.000293062105347404	406	156	0.0222793487574979	0.38423645320197
GO:1902911	protein kinase complex	GO:CC	0.000300044631121964	152	68	0.00971151099685804	0.447368421052632
GO:0098978	glutamatergic synapse	GO:CC	0.0003810177012125	602	220	0.0314195944015995	0.365448504983389
GO:0005763	mitochondrial small ribosomal subunit	GO:CC	0.000410289161280382	33	21	0.00299914310197087	0.636363636363636
GO:0000314	organellar small ribosomal subunit	GO:CC	0.000410289161280382	33	21	0.00299914310197087	0.636363636363636
GO:0031968	organelle outer membrane	GO:CC	0.000467164283643841	253	103	0.0147100828334762	0.407114624505929
GO:0009898	cytoplasmic side of plasma membrane	GO:CC	0.000472727316269866	165	72	0.0102827763496144	0.436363636363636
GO:0030665	clathrin-coated vesicle membrane	GO:CC	0.000508320379947694	135	61	0.00871179662953442	0.451851851851852
GO:0032279	asymmetric synapse	GO:CC	0.000572975829703176	372	143	0.0204227363610397	0.384408602150538
GO:0099080	supramolecular complex	GO:CC	0.00069663570565179	1429	480	0.0685518423307626	0.335899230230931
GO:0000502	proteasome complex	GO:CC	0.00069663570565179	65	34	0.00485575549842902	0.523076923076923
GO:0005775	vacuolar lumen	GO:CC	0.00069663570565179	178	76	0.0108540417023708	0.426966292134831
GO:0035578	azurophil granule lumen	GO:CC	0.000778812177513647	91	44	0.00628391888031991	0.483516483516484
GO:0016605	PML body	GO:CC	0.000793026807071162	107	50	0.00714081690945444	0.467289719626168
GO:1905369	endopeptidase complex	GO:CC	0.000793026807071162	99	47	0.00671236789488718	0.474747474747475
GO:0016363	nuclear matrix	GO:CC	0.000868245385374858	129	58	0.00828334761496715	0.449612403100775
GO:0098687	chromosomal region	GO:CC	0.000976812641154222	397	150	0.0214224507283633	0.377833753148615
GO:0035770	ribonucleoprotein granule	GO:CC	0.000977134647195288	275	109	0.0155669808626107	0.396363636363636
GO:0030662	coated vesicle membrane	GO:CC	0.00104875807637232	200	83	0.0118537560696944	0.415
GO:0030119	AP-type membrane coat adaptor complex	GO:CC	0.00127830020100171	42	24	0.00342759211653813	0.571428571428571
GO:0008180	COP9 signalosome	GO:CC	0.0012845280936558	35	21	0.00299914310197087	0.6
GO:0030496	midbody	GO:CC	0.00132462593700799	207	85	0.0121393887460726	0.410628019323671
GO:0005741	mitochondrial outer membrane	GO:CC	0.00146472309080619	222	90	0.012853470437018	0.405405405405405
GO:0005767	secondary lysosome	GO:CC	0.00154886717359834	22	15	0.00214224507283633	0.681818181818182
GO:1905368	peptidase complex	GO:CC	0.00157445408058201	126	56	0.00799771493858898	0.444444444444444
GO:0014069	postsynaptic density	GO:CC	0.00166445470622727	356	135	0.019280205655527	0.379213483146067
GO:0044297	cell body	GO:CC	0.00171261874299446	567	204	0.0291345329905741	0.35978835978836
GO:1904724	tertiary granule lumen	GO:CC	0.00177339994460479	55	29	0.00414167380748358	0.527272727272727
GO:0044309	neuron spine	GO:CC	0.00183375124152866	183	76	0.0108540417023708	0.415300546448087
GO:1902554	serine/threonine protein kinase complex	GO:CC	0.00191786050100899	138	60	0.00856898029134533	0.434782608695652
GO:0036464	cytoplasmic ribonucleoprotein granule	GO:CC	0.00194950133504144	256	101	0.014424450157098	0.39453125
GO:0015030	Cajal body	GO:CC	0.00205505568223422	63	32	0.00457012282205084	0.507936507936508
GO:0032587	ruffle membrane	GO:CC	0.00213248248115511	100	46	0.00656955155669809	0.46
GO:0005938	cell cortex	GO:CC	0.00213248248115511	328	125	0.0178520422736361	0.38109756097561
GO:0030658	transport vesicle membrane	GO:CC	0.0022141959871959	251	99	0.0141388174807198	0.394422310756972
GO:0043198	dendritic shaft	GO:CC	0.00234010258836998	41	23	0.00328477577834904	0.560975609756098
GO:0055038	recycling endosome membrane	GO:CC	0.00244835875592505	106	48	0.00685518423307626	0.452830188679245
GO:0043197	dendritic spine	GO:CC	0.00247883565653855	179	74	0.0105684090259926	0.41340782122905
GO:1990204	oxidoreductase complex	GO:CC	0.00252646685554896	145	62	0.00885461296772351	0.427586206896552
GO:0001650	fibrillar center	GO:CC	0.00261753597366468	148	63	0.0089974293059126	0.425675675675676
GO:0005905	clathrin-coated pit	GO:CC	0.00279946729860679	77	37	0.00528420451299629	0.480519480519481
GO:0042579	microbody	GO:CC	0.00297446120098164	143	61	0.00871179662953442	0.426573426573427
GO:0005777	peroxisome	GO:CC	0.00297446120098164	143	61	0.00871179662953442	0.426573426573427
GO:0005793	endoplasmic reticulum-Golgi intermediate compartment	GO:CC	0.00341439795933105	138	59	0.00842616395315624	0.427536231884058
GO:0031256	leading edge membrane	GO:CC	0.00354654614647037	181	74	0.0105684090259926	0.408839779005525
GO:1905360	GTPase complex	GO:CC	0.00354978138254075	42	23	0.00328477577834904	0.547619047619048
GO:0061695	transferase complex, transferring phosphorus-containing groups	GO:CC	0.00354978138254075	320	121	0.0172807769208797	0.378125
GO:0031209	SCAR complex	GO:CC	0.00366358000537615	11	9	0.0012853470437018	0.818181818181818
GO:0071203	WASH complex	GO:CC	0.00403019949423051	13	10	0.00142816338189089	0.769230769230769
GO:0099572	postsynaptic specialization	GO:CC	0.00409153201619454	394	145	0.0207083690374179	0.368020304568528
GO:0000315	organellar large ribosomal subunit	GO:CC	0.00427094568959328	55	28	0.00399885746929449	0.509090909090909
GO:0005762	mitochondrial large ribosomal subunit	GO:CC	0.00427094568959328	55	28	0.00399885746929449	0.509090909090909
GO:0043005	neuron projection	GO:CC	0.00431160093308517	1352	447	0.0638389031705227	0.330621301775148
GO:0000151	ubiquitin ligase complex	GO:CC	0.00453322815984472	322	121	0.0172807769208797	0.375776397515528
GO:0035371	microtubule plus-end	GO:CC	0.00457972277532549	26	16	0.00228506141102542	0.615384615384615
GO:0098793	presynapse	GO:CC	0.00494459588134654	638	223	0.0318480434161668	0.349529780564263
GO:0030134	COPII-coated ER to Golgi transport vesicle	GO:CC	0.00512666678185655	90	41	0.00585546986575264	0.455555555555556
GO:0030894	replisome	GO:CC	0.00532259409947981	24	15	0.00214224507283633	0.625
GO:0005776	autophagosome	GO:CC	0.00533404158644783	115	50	0.00714081690945444	0.434782608695652
GO:1990752	microtubule end	GO:CC	0.00612365863456683	36	20	0.00285632676378178	0.555555555555556
GO:0043601	nuclear replisome	GO:CC	0.00613787270026313	22	14	0.00199942873464724	0.636363636363636
GO:0008023	transcription elongation factor complex	GO:CC	0.00616778846835952	51	26	0.00371322479291631	0.509803921568627
GO:0030118	clathrin coat	GO:CC	0.00616778846835952	51	26	0.00371322479291631	0.509803921568627
GO:1904949	ATPase complex	GO:CC	0.00622060390871236	127	54	0.0077120822622108	0.425196850393701
GO:0031970	organelle envelope lumen	GO:CC	0.00646937700572785	102	45	0.006426735218509	0.441176470588235
GO:0033116	endoplasmic reticulum-Golgi intermediate compartment membrane	GO:CC	0.00677636764514507	83	38	0.00542702085118538	0.457831325301205
GO:0005819	spindle	GO:CC	0.00692260546857601	436	157	0.0224221650956869	0.360091743119266
GO:0072559	NLRP3 inflammasome complex	GO:CC	0.00777468886778684	8	7	0.000999714367323622	0.875
GO:0042612	MHC class I protein complex	GO:CC	0.00777468886778684	8	7	0.000999714367323622	0.875
GO:0005666	RNA polymerase III complex	GO:CC	0.00777468886778684	18	12	0.00171379605826907	0.666666666666667
GO:0000176	nuclear exosome (RNase complex)	GO:CC	0.00865233274508935	16	11	0.00157097972007998	0.6875
GO:0070382	exocytic vesicle	GO:CC	0.00881723437272312	252	96	0.0137103684661525	0.380952380952381
GO:0048475	coated membrane	GO:CC	0.00914321788775939	98	43	0.00614110254213082	0.438775510204082
GO:0030117	membrane coat	GO:CC	0.00914321788775939	98	43	0.00614110254213082	0.438775510204082
GO:0101019	nucleolar exosome (RNase complex)	GO:CC	0.00917729618248557	10	8	0.00114253070551271	0.8
GO:0031461	cullin-RING ubiquitin ligase complex	GO:CC	0.00926573283027665	190	75	0.0107112253641817	0.394736842105263
GO:0097525	spliceosomal snRNP complex	GO:CC	0.00964619509664869	79	36	0.0051413881748072	0.455696202531646
GO:0010494	cytoplasmic stress granule	GO:CC	0.0103071086433324	93	41	0.00585546986575264	0.440860215053763
GO:0030904	retromer complex	GO:CC	0.0126288528551029	21	13	0.00185661239645815	0.619047619047619
GO:0005874	microtubule	GO:CC	0.0133391339125603	477	168	0.0239931448157669	0.352201257861635
GO:1903293	phosphatase complex	GO:CC	0.0133391339125603	56	27	0.0038560411311054	0.482142857142857
GO:0008287	protein serine/threonine phosphatase complex	GO:CC	0.0133391339125603	56	27	0.0038560411311054	0.482142857142857
GO:0043025	neuronal cell body	GO:CC	0.0133954958257211	499	175	0.0249928591830905	0.350701402805611
GO:0098590	plasma membrane region	GO:CC	0.0143266579889969	1328	433	0.0618394744358755	0.32605421686747
GO:0005778	peroxisomal membrane	GO:CC	0.0143657583612701	67	31	0.00442730648386175	0.462686567164179
GO:0031903	microbody membrane	GO:CC	0.0143657583612701	67	31	0.00442730648386175	0.462686567164179
GO:0030130	clathrin coat of trans-Golgi network vesicle	GO:CC	0.0143657583612701	19	12	0.00171379605826907	0.631578947368421
GO:0032783	super elongation complex	GO:CC	0.0143657583612701	5	5	0.000714081690945444	1
GO:0005791	rough endoplasmic reticulum	GO:CC	0.0144715486861093	59	28	0.00399885746929449	0.474576271186441
GO:0008021	synaptic vesicle	GO:CC	0.0146378406620029	232	88	0.0125678377606398	0.379310344827586
GO:0017053	transcription repressor complex	GO:CC	0.0146378406620029	78	35	0.00499857183661811	0.448717948717949
GO:0002102	podosome	GO:CC	0.0156904722797897	41	21	0.00299914310197087	0.51219512195122
GO:0031253	cell projection membrane	GO:CC	0.0162264952715891	358	129	0.0184233076263925	0.360335195530726
GO:0090575	RNA polymerase II transcription regulator complex	GO:CC	0.016349059712535	254	95	0.0135675521279634	0.374015748031496
GO:0043202	lysosomal lumen	GO:CC	0.016349059712535	98	42	0.00599828620394173	0.428571428571429
GO:0000781	chromosome, telomeric region	GO:CC	0.0181916741987675	165	65	0.00928306198229077	0.393939393939394
GO:0005911	cell-cell junction	GO:CC	0.018460650795542	525	182	0.0259925735504142	0.346666666666667
GO:0042641	actomyosin	GO:CC	0.018689947608686	93	40	0.00571265352756355	0.43010752688172
GO:0005667	transcription regulator complex	GO:CC	0.0187826860535628	519	180	0.025706940874036	0.346820809248555
GO:0005576	extracellular region	GO:CC	0.0187826860535628	4203	1296	0.185089974293059	0.308351177730193
GO:0016469	proton-transporting two-sector ATPase complex	GO:CC	0.0205013597730092	47	23	0.00328477577834904	0.48936170212766
GO:0001652	granular component	GO:CC	0.0206144333971716	7	6	0.000856898029134533	0.857142857142857
GO:0090734	site of DNA damage	GO:CC	0.0211797296027255	128	52	0.00742644958583262	0.40625
GO:0030532	small nuclear ribonucleoprotein complex	GO:CC	0.0211797296027255	88	38	0.00542702085118538	0.431818181818182
GO:0005758	mitochondrial intermembrane space	GO:CC	0.0218640776398264	91	39	0.00556983718937446	0.428571428571429
GO:0005736	RNA polymerase I complex	GO:CC	0.0218640776398264	11	8	0.00114253070551271	0.727272727272727
GO:0031588	nucleotide-activated protein kinase complex	GO:CC	0.0218640776398264	11	8	0.00114253070551271	0.727272727272727
GO:0042555	MCM complex	GO:CC	0.0218640776398264	11	8	0.00114253070551271	0.727272727272727
GO:0030131	clathrin adaptor complex	GO:CC	0.022393162500565	27	15	0.00214224507283633	0.555555555555556
GO:0120114	Sm-like protein family complex	GO:CC	0.0241217742885566	100	42	0.00599828620394173	0.42
GO:0030427	site of polarized growth	GO:CC	0.0241413294721031	173	67	0.00956869465866895	0.38728323699422
GO:0035580	specific granule lumen	GO:CC	0.0241413294721031	61	28	0.00399885746929449	0.459016393442623
GO:0030669	clathrin-coated endocytic vesicle membrane	GO:CC	0.0243319128274364	72	32	0.00457012282205084	0.444444444444444
GO:0097517	contractile actin filament bundle	GO:CC	0.0245053828134071	86	37	0.00528420451299629	0.430232558139535
GO:0001725	stress fiber	GO:CC	0.0245053828134071	86	37	0.00528420451299629	0.430232558139535
GO:0120111	neuron projection cytoplasm	GO:CC	0.0254699741461617	89	38	0.00542702085118538	0.426966292134831
GO:0030125	clathrin vesicle coat	GO:CC	0.0271362550190714	35	18	0.0025706940874036	0.514285714285714
GO:0032432	actin filament bundle	GO:CC	0.0272291610006335	95	40	0.00571265352756355	0.421052631578947
GO:0012507	ER to Golgi transport vesicle membrane	GO:CC	0.0288898154770303	59	27	0.0038560411311054	0.457627118644068
GO:0030424	axon	GO:CC	0.0300586875785841	659	222	0.0317052270779777	0.336874051593323
GO:0044291	cell-cell contact zone	GO:CC	0.0321110541391989	76	33	0.00471293916023993	0.434210526315789
GO:0031083	BLOC-1 complex	GO:CC	0.0333492277411868	16	10	0.00142816338189089	0.625
GO:0045239	tricarboxylic acid cycle heteromeric enzyme complex	GO:CC	0.0333492277411868	16	10	0.00142816338189089	0.625
GO:0097346	INO80-type complex	GO:CC	0.0333492277411868	28	15	0.00214224507283633	0.535714285714286
GO:0001891	phagocytic cup	GO:CC	0.0333492277411868	28	15	0.00214224507283633	0.535714285714286
GO:0000118	histone deacetylase complex	GO:CC	0.0344577279587625	82	35	0.00499857183661811	0.426829268292683
GO:0097526	spliceosomal tri-snRNP complex	GO:CC	0.035250091037061	41	20	0.00285632676378178	0.48780487804878
GO:0046540	U4/U6 x U5 tri-snRNP complex	GO:CC	0.035250091037061	41	20	0.00285632676378178	0.48780487804878
GO:0005657	replication fork	GO:CC	0.0377421722760103	74	32	0.00457012282205084	0.432432432432432
GO:0099522	cytosolic region	GO:CC	0.0377421722760103	36	18	0.0025706940874036	0.5
GO:0005834	heterotrimeric G-protein complex	GO:CC	0.0377421722760103	36	18	0.0025706940874036	0.5
GO:0012510	trans-Golgi network transport vesicle membrane	GO:CC	0.0380724155962323	21	12	0.00171379605826907	0.571428571428571
GO:0000177	cytoplasmic exosome (RNase complex)	GO:CC	0.0380724155962323	14	9	0.0012853470437018	0.642857142857143
GO:0044754	autolysosome	GO:CC	0.0380724155962323	14	9	0.0012853470437018	0.642857142857143
GO:0031082	BLOC complex	GO:CC	0.0380724155962323	21	12	0.00171379605826907	0.571428571428571
GO:0035861	site of double-strand break	GO:CC	0.0390140939556108	97	40	0.00571265352756355	0.412371134020619
GO:0000932	P-body	GO:CC	0.0398122869913207	100	41	0.00585546986575264	0.41
GO:0030478	actin cap	GO:CC	0.0401557393705839	4	4	0.000571265352756355	1
GO:0044599	AP-5 adaptor complex	GO:CC	0.0401557393705839	4	4	0.000571265352756355	1
GO:0035101	FACT complex	GO:CC	0.0401557393705839	4	4	0.000571265352756355	1
GO:0030905	retromer, tubulation complex	GO:CC	0.0401557393705839	4	4	0.000571265352756355	1
GO:1990131	Gtr1-Gtr2 GTPase complex	GO:CC	0.0401557393705839	4	4	0.000571265352756355	1
GO:0030140	trans-Golgi network transport vesicle	GO:CC	0.0415364323496443	39	19	0.00271351042559269	0.487179487179487
GO:0140534	endoplasmic reticulum protein-containing complex	GO:CC	0.0424904180147431	115	46	0.00656955155669809	0.4
GO:1990062	RPAP3/R2TP/prefoldin-like complex	GO:CC	0.0428036887570021	12	8	0.00114253070551271	0.666666666666667
GO:0045334	clathrin-coated endocytic vesicle	GO:CC	0.0428899355665378	89	37	0.00528420451299629	0.415730337078652
GO:0005682	U5 snRNP	GO:CC	0.0448327535531335	19	11	0.00157097972007998	0.578947368421053
GO:0070603	SWI/SNF superfamily-type complex	GO:CC	0.0448327535531335	95	39	0.00556983718937446	0.410526315789474
[truncated: 6,805 more rows]
