# Supplementary material for: Predicting gene-specific regulation with transcriptomic and epigenetic single-cell data
Source: Bioinformatics. 2026 May 15;42(6):btag299. doi: 10.1093/bioinformatics/btag299 (PMC13283429; doi:10.1093/bioinformatics/btag299)
Supplement: btag299_Supplementary_Data [file btag299_supplementary_data.zip › pastaa_results_FDR_pbmc.tsv]

TF	p_value	optimal_threshold	foreground_count	background_count	regions_ranked	regions_total	cell_type	FDR
SP1	2.5998e-06	199	220	800	1000	1000	CD14_Mono	0.0021240366
PHOX2A	8.4598e-06	10	81	25	1000	1000	CD14_Mono	0.00298568111111111
SP2	1.2824e-05	189	210	800	1000	1000	CD14_Mono	0.00298568111111111
ETV5::DRGX	1.855e-05	34	100	175	1000	1000	CD14_Mono	0.00298568111111111
TFAP4::FLI1	1.9773e-05	49	300	100	1000	1000	CD14_Mono	0.00298568111111111
ZNF454	2.516e-05	209	600	300	1000	1000	CD14_Mono	0.00298568111111111
ZFX	2.788e-05	39	300	75	1000	1000	CD14_Mono	0.00298568111111111
ZBTB14	3.2238e-05	149	400	300	1000	1000	CD14_Mono	0.00298568111111111
ZNF701	3.289e-05	21	69	125	1000	1000	CD14_Mono	0.00298568111111111
HOXC11	4.0914e-05	78	89	700	1000	1000	CD14_Mono	0.0033426738
EGR3	5.7626e-05	148	400	300	1000	1000	CD14_Mono	0.00356357892857143
SP8	5.8113e-05	179	200	800	1000	1000	CD14_Mono	0.00356357892857143
EGR4	5.8963e-05	82	400	150	1000	1000	CD14_Mono	0.00356357892857143
ZNF418	6.1065e-05	14	91	50	1000	1000	CD14_Mono	0.00356357892857143
FOXP3	7.5407e-05	35	53	400	1000	1000	CD14_Mono	0.00356519347619048
GCM2	7.6844e-05	111	600	150	1000	1000	CD14_Mono	0.00356519347619048
LYL1	7.8665e-05	68	77	700	1000	1000	CD14_Mono	0.00356519347619048
KLF14	8.3693e-05	104	400	200	1000	1000	CD14_Mono	0.00356519347619048
SPIC	8.6386e-05	11	60	50	1000	1000	CD14_Mono	0.00356519347619048
KLF10	8.8738e-05	189	400	400	1000	1000	CD14_Mono	0.00356519347619048
GABPA	9.1639e-05	47	70	450	1000	1000	CD14_Mono	0.00356519347619048
ZNF740	0.00011868	176	220	700	1000	1000	CD14_Mono	0.00440734363636364
KLF5	0.00012552	33	400	50	1000	1000	CD14_Mono	0.00445868869565217
ZNF257	0.00013721	10	110	25	1000	1000	CD14_Mono	0.00458085615384615
KLF1	0.00014113	125	400	250	1000	1000	CD14_Mono	0.00458085615384615
ELF1	0.00014578	31	69	250	1000	1000	CD14_Mono	0.00458085615384615
KLF7	0.00015644	103	400	200	1000	1000	CD14_Mono	0.00466069321428571
ZNF214	0.00015973	5	23	25	1000	1000	CD14_Mono	0.00466069321428571
SP3	0.00017416	146	400	300	1000	1000	CD14_Mono	0.004792522
TFAP4(MA0691.1)	0.00017598	15	250	25	1000	1000	CD14_Mono	0.004792522
HOXB5	0.00019081	17	140	50	1000	1000	CD14_Mono	0.00480756441176471
SP4	0.00019201	155	220	600	1000	1000	CD14_Mono	0.00480756441176471
ETV1	0.00019462	56	70	600	1000	1000	CD14_Mono	0.00480756441176471
NFIC(MA1527.1)	0.00020007	46	99	300	1000	1000	CD14_Mono	0.00480756441176471
ZKSCAN5	0.00022837	12	12	500	1000	1000	CD14_Mono	0.0052516341025641
CTCF(MA1930.1)	0.0002333	6	6	250	1000	1000	CD14_Mono	0.0052516341025641
EGR1	0.00024747	124	400	250	1000	1000	CD14_Mono	0.0052516341025641
ZSCAN29	0.00024867	33	38	600	1000	1000	CD14_Mono	0.0052516341025641
KLF16	0.00025069	194	220	800	1000	1000	CD14_Mono	0.0052516341025641
ETV5::FOXO1	0.0002825	21	98	100	1000	1000	CD14_Mono	0.00570903658536585
PATZ1	0.0002865	133	220	500	1000	1000	CD14_Mono	0.00570903658536585
MYBL1	0.0003304	109	600	150	1000	1000	CD14_Mono	0.00642706666666667
PTF1A	0.00035351	22	22	700	1000	1000	CD14_Mono	0.0064980095
WT1	0.00035534	167	210	700	1000	1000	CD14_Mono	0.0064980095
FOXO1::ELF1	0.00038811	38	94	250	1000	1000	CD14_Mono	0.0064980095
EHF	0.00038827	30	69	250	1000	1000	CD14_Mono	0.0064980095
ERF::FIGLA	0.00040397	17	97	75	1000	1000	CD14_Mono	0.0064980095
ZEB1	0.00040637	3	3	75	1000	1000	CD14_Mono	0.0064980095
CBFB	0.00041365	155	160	900	1000	1000	CD14_Mono	0.0064980095
ZNF708	0.00041365	155	160	900	1000	1000	CD14_Mono	0.0064980095
HIC2	0.00041466	11	36	100	1000	1000	CD14_Mono	0.0064980095
KLF12	0.00042513	123	400	250	1000	1000	CD14_Mono	0.0064980095
CTCF(MA0139.1)	0.00043688	4	5	100	1000	1000	CD14_Mono	0.0064980095
FEV	0.00046316	61	70	700	1000	1000	CD14_Mono	0.0064980095
HOXC12	0.00046635	16	67	100	1000	1000	CD14_Mono	0.0064980095
FOXA3	0.00046667	6	22	50	1000	1000	CD14_Mono	0.0064980095
FOXO4	0.00046667	6	22	50	1000	1000	CD14_Mono	0.0064980095
FOXP1	0.00046667	6	22	50	1000	1000	CD14_Mono	0.0064980095
ZFP42	0.0004711	83	130	500	1000	1000	CD14_Mono	0.0064980095
PRDM4	0.00047721	11	48	75	1000	1000	CD14_Mono	0.0064980095
KLF2	0.00049176	226	400	500	1000	1000	CD14_Mono	0.00653876725806452
GFI1B	0.00049621	148	500	250	1000	1000	CD14_Mono	0.00653876725806452
MSC	0.00051248	27	98	150	1000	1000	CD14_Mono	0.00664597079365079
ZNF436	0.00052186	6	7	214	1000	1000	CD14_Mono	0.00665384606060606
ZNF770	0.00053648	116	210	450	1000	1000	CD14_Mono	0.00665384606060606
YY2	0.00053752	193	220	800	1000	1000	CD14_Mono	0.00665384606060606
ZNF134	0.00057452	36	110	200	1000	1000	CD14_Mono	0.00700571402985075
PRDM1	0.00059783	16	91	75	1000	1000	CD14_Mono	0.00718275161764706
BARX2	0.00062952	13	34	150	1000	1000	CD14_Mono	0.00745388173913043
ZNF18	0.00066543	42	43	800	1000	1000	CD14_Mono	0.00753448293333333
CTCFL	0.00067267	166	210	700	1000	1000	CD14_Mono	0.00753448293333333
SP9	0.00067267	166	210	700	1000	1000	CD14_Mono	0.00753448293333333
ZNF75D	0.00067323	5	11	75	1000	1000	CD14_Mono	0.00753448293333333
ZNF467	0.00069151	10	11	400	1000	1000	CD14_Mono	0.00753448293333333
MECP2	0.00069166	26	300	50	1000	1000	CD14_Mono	0.00753448293333333
INSM1	0.00070761	203	600	300	1000	1000	CD14_Mono	0.00753846961038961
ZNF449	0.00071048	176	200	800	1000	1000	CD14_Mono	0.00753846961038961
ZNF16	0.00073697	14	14	600	1000	1000	CD14_Mono	0.00767121632911392
FOXD1	0.00074177	8	22	100	1000	1000	CD14_Mono	0.00767121632911392
ZNF582	0.00075855	35	87	250	1000	1000	CD14_Mono	0.00768042846153846
POU6F1(MA1549.1)	0.00079243	155	800	175	1000	1000	CD14_Mono	0.00768042846153846
RREB1	0.00080053	58	600	75	1000	1000	CD14_Mono	0.00768042846153846
FOXO1::ELK3	0.0008159	12	190	25	1000	1000	CD14_Mono	0.00768042846153846
GCM1	0.00081999	51	500	75	1000	1000	CD14_Mono	0.00768042846153846
ZNF281	0.00081999	51	500	75	1000	1000	CD14_Mono	0.00768042846153846
SP5	0.00082489	173	220	700	1000	1000	CD14_Mono	0.00768042846153846
NFIB	0.00082752	50	100	350	1000	1000	CD14_Mono	0.00768042846153846
MYF6	0.00083053	79	94	700	1000	1000	CD14_Mono	0.00768042846153846
PRDM9	0.00084003	267	700	350	1000	1000	CD14_Mono	0.00768042846153846
ZNF148	0.0008551	131	220	500	1000	1000	CD14_Mono	0.00768042846153846
ZFP14	0.00085547	33	200	100	1000	1000	CD14_Mono	0.00768042846153846
KLF4	0.00088527	100	400	200	1000	1000	CD14_Mono	0.0078615825
ZNF263	0.00089517	184	210	800	1000	1000	CD14_Mono	0.00786402032258065
GLIS2	0.00096583	84	85	900	1000	1000	CD14_Mono	0.00795089545454545
LEF1	0.00098396	53	68	600	1000	1000	CD14_Mono	0.00795089545454545
ZNF692	0.00099938	120	500	200	1000	1000	CD14_Mono	0.00795089545454545
NHLH2	0.0010065	30	240	75	1000	1000	CD14_Mono	0.00795089545454545
THAP1	0.0010095	121	700	150	1000	1000	CD14_Mono	0.00795089545454545
ZNF274	0.0010189	11	12	450	1000	1000	CD14_Mono	0.00795089545454545
REST	0.0010291	55	71	600	1000	1000	CD14_Mono	0.00795089545454545
ISL2	0.0010573	18	400	25	1000	1000	CD14_Mono	0.00795089545454545
SALL4	0.0010573	18	400	25	1000	1000	CD14_Mono	0.00795089545454545
ZNF768	0.0010621	7	70	25	1000	1000	CD14_Mono	0.00795089545454545
EMX1	0.0010625	10	140	25	1000	1000	CD14_Mono	0.00795089545454545
HOXA1	0.0010625	10	140	25	1000	1000	CD14_Mono	0.00795089545454545
HOXA2	0.0010625	10	140	25	1000	1000	CD14_Mono	0.00795089545454545
HOXA5	0.0010625	10	140	25	1000	1000	CD14_Mono	0.00795089545454545
HOXB2	0.0010625	10	140	25	1000	1000	CD14_Mono	0.00795089545454545
HOXD3	0.0010625	10	140	25	1000	1000	CD14_Mono	0.00795089545454545
MAZ	0.0010705	152	220	600	1000	1000	CD14_Mono	0.00795089545454545
ZNF530	0.0011076	233	600	350	1000	1000	CD14_Mono	0.00809121785714286
ERF::FOXO1	0.0011092	29	230	75	1000	1000	CD14_Mono	0.00809121785714286
MYOG	0.001131	142	160	800	1000	1000	CD14_Mono	0.00817723008849558
ZNF8	0.0011685	7	35	50	1000	1000	CD14_Mono	0.00837425
SIN3A	0.0012336	6	26	50	1000	1000	CD14_Mono	0.00876392347826087
MTF1	0.0013366	5	18	50	1000	1000	CD14_Mono	0.00941381206896552
ERF	0.00136	194	700	250	1000	1000	CD14_Mono	0.00949675213675214
ZNF416	0.0013913	19	76	125	1000	1000	CD14_Mono	0.00963298389830508
ETV3	0.0014688	263	600	400	1000	1000	CD14_Mono	0.00982060569105691
ZNF684	0.0014736	23	52	250	1000	1000	CD14_Mono	0.00982060569105691
TAF1	0.0014738	175	800	200	1000	1000	CD14_Mono	0.00982060569105691
ESRRA	0.0014766	8	96	25	1000	1000	CD14_Mono	0.00982060569105691
FLI1::FOXI1	0.0014785	22	94	125	1000	1000	CD14_Mono	0.00982060569105691
OSR2	0.0015046	150	170	800	1000	1000	CD14_Mono	0.00990255873015873
ZBED1	0.0015263	91	800	100	1000	1000	CD14_Mono	0.00990255873015873
KLF9	0.0015272	145	210	600	1000	1000	CD14_Mono	0.00990255873015873
ZNF135	0.0015419	114	210	450	1000	1000	CD14_Mono	0.00991915196850394
IKZF1	0.0015541	12	63	75	1000	1000	CD14_Mono	0.00991952890625
ELK3	0.001618	79	80	900	1000	1000	CD14_Mono	0.0100664139072848
ZNF382	0.0016329	69	92	605	1000	1000	CD14_Mono	0.0100664139072848
ERF::FOXI1	0.0016334	53	56	800	1000	1000	CD14_Mono	0.0100664139072848
FOXI1	0.0016753	21	230	50	1000	1000	CD14_Mono	0.0100664139072848
NR2F1(MA1538.1)	0.0016862	92	500	150	1000	1000	CD14_Mono	0.0100664139072848
GFI1	0.0016885	119	500	200	1000	1000	CD14_Mono	0.0100664139072848
RELA	0.0017428	179	230	700	1000	1000	CD14_Mono	0.0100664139072848
IRF4	0.0017429	26	150	100	1000	1000	CD14_Mono	0.0100664139072848
ZBTB7A	0.0017474	90	180	400	1000	1000	CD14_Mono	0.0100664139072848
THRB(MA1574.1)	0.001758	53	110	350	1000	1000	CD14_Mono	0.0100664139072848
NFKB1	0.0017741	2	3	25	1000	1000	CD14_Mono	0.0100664139072848
FOXK1	0.0017777	30	63	300	1000	1000	CD14_Mono	0.0100664139072848
ZNF343	0.0018	183	210	800	1000	1000	CD14_Mono	0.0100664139072848
ZNF460	0.0018	183	210	800	1000	1000	CD14_Mono	0.0100664139072848
MAFK	0.0018153	8	99	25	1000	1000	CD14_Mono	0.0100664139072848
MIXL1	0.0018209	6	56	25	1000	1000	CD14_Mono	0.0100664139072848
TFAP4::ETV1	0.0018237	20	500	25	1000	1000	CD14_Mono	0.0100664139072848
TP73	0.0018237	20	500	25	1000	1000	CD14_Mono	0.0100664139072848
ZNF610	0.0018347	112	800	125	1000	1000	CD14_Mono	0.0100664139072848
ASCL1(MA1100.2)	0.0018527	50	500	75	1000	1000	CD14_Mono	0.0100664139072848
OVOL2	0.0018527	50	500	75	1000	1000	CD14_Mono	0.0100664139072848
MSANTD3	0.0018555	16	51	150	1000	1000	CD14_Mono	0.0100664139072848
FLI1::DRGX	0.0018605	133	800	150	1000	1000	CD14_Mono	0.0100664139072848
ALX1	0.001912	18	120	75	1000	1000	CD14_Mono	0.010277
FOXP2	0.0019887	163	170	900	1000	1000	CD14_Mono	0.0104817503144654
RARA::RXRG	0.0019888	120	700	150	1000	1000	CD14_Mono	0.0104817503144654
MBD2	0.0020039	90	600	125	1000	1000	CD14_Mono	0.0104817503144654
ETV5::HOXA2	0.0020045	54	100	400	1000	1000	CD14_Mono	0.0104817503144654
TBXT	0.0020198	23	53	250	1000	1000	CD14_Mono	0.0104817503144654
ZNF354C	0.0020321	15	36	200	1000	1000	CD14_Mono	0.0104817503144654
FOXF2	0.0020399	22	250	50	1000	1000	CD14_Mono	0.0104817503144654
ELK4	0.0020576	65	70	800	1000	1000	CD14_Mono	0.0104900770186335
MNX1	0.0020672	11	85	50	1000	1000	CD14_Mono	0.0104900770186335
PAX5	0.0020821	12	12	600	1000	1000	CD14_Mono	0.0105004672839506
OSR1	0.0021032	35	180	125	1000	1000	CD14_Mono	0.0105418061349693
NKX2-5	0.0021704	37	53	500	1000	1000	CD14_Mono	0.0108122975609756
SMAD5	0.0022406	5	20	50	1000	1000	CD14_Mono	0.0110943648484848
NKX2-2	0.0022666	6	29	50	1000	1000	CD14_Mono	0.0111554951807229
ZNF549	0.0022828	80	110	600	1000	1000	CD14_Mono	0.0111614769230769
MEIS3	0.0022959	42	190	150	1000	1000	CD14_Mono	0.0111614769230769
BCL11A	0.0023088	4	24	25	1000	1000	CD14_Mono	0.0111614769230769
NFYB	0.002364	135	140	900	1000	1000	CD14_Mono	0.0113094777777778
FOXG1	0.0023671	8	21	125	1000	1000	CD14_Mono	0.0113094777777778
DBP	0.002437	5	14	75	1000	1000	CD14_Mono	0.0115428404624277
NFATC4	0.0024442	121	900	125	1000	1000	CD14_Mono	0.0115428404624277
HNF4A(MA1494.1)	0.0025141	50	120	300	1000	1000	CD14_Mono	0.0116494588235294
PPARG::RXRA	0.0025205	33	56	400	1000	1000	CD14_Mono	0.0116494588235294
TCF7L1	0.0025342	47	220	150	1000	1000	CD14_Mono	0.0116494588235294
ETV2::FIGLA	0.0025461	34	300	75	1000	1000	CD14_Mono	0.0116494588235294
CTCF(MA1929.1)	0.0025766	101	700	125	1000	1000	CD14_Mono	0.0116494588235294
HOXD12	0.0025878	23	130	100	1000	1000	CD14_Mono	0.0116494588235294
VEZF1	0.002599	292	600	450	1000	1000	CD14_Mono	0.0116494588235294
ZNF320	0.002599	292	600	450	1000	1000	CD14_Mono	0.0116494588235294
DLX5	0.0026102	15	94	75	1000	1000	CD14_Mono	0.0116494588235294
ETV5::FOXI1	0.0026102	15	94	75	1000	1000	CD14_Mono	0.0116494588235294
HOXA4	0.002639	42	400	75	1000	1000	CD14_Mono	0.0116494588235294
GSX2	0.0026464	9	130	25	1000	1000	CD14_Mono	0.0116494588235294
NFIX(MA1528.1)	0.0026633	22	98	125	1000	1000	CD14_Mono	0.0116494588235294
GLIS3	0.0026664	138	700	175	1000	1000	CD14_Mono	0.0116494588235294
FOXO1	0.0027033	32	49	450	1000	1000	CD14_Mono	0.0117178119170984
MYF5	0.0027156	10	75	50	1000	1000	CD14_Mono	0.0117178119170984
ZNF354A	0.0027567	22	38	350	1000	1000	CD14_Mono	0.0117178119170984
ISL1	0.0027598	4	9	75	1000	1000	CD14_Mono	0.0117178119170984
HOXA9	0.0027668	43	55	600	1000	1000	CD14_Mono	0.0117178119170984
FOXO3	0.0027681	9	32	100	1000	1000	CD14_Mono	0.0117178119170984
VDR	0.0028621	112	160	600	1000	1000	CD14_Mono	0.0120413230769231
ZBTB6	0.002874	35	36	800	1000	1000	CD14_Mono	0.0120413230769231
ELK1::HOXA1	0.0029473	41	140	200	1000	1000	CD14_Mono	0.012247647
ZBTB17	0.002985	57	210	200	1000	1000	CD14_Mono	0.012247647
HOXB3	0.0029891	16	160	50	1000	1000	CD14_Mono	0.012247647
NFE2L2	0.0029982	13	250	25	1000	1000	CD14_Mono	0.012247647
TEF	0.0029982	13	250	25	1000	1000	CD14_Mono	0.012247647
KLF15	0.0030228	119	400	250	1000	1000	CD14_Mono	0.0122723915841584
NKX2-1	0.0030343	33	170	125	1000	1000	CD14_Mono	0.0122723915841584
CREM	0.0030742	63	700	75	1000	1000	CD14_Mono	0.0123406853658537
BHLHE22(MA1635.1)	0.0030937	63	190	250	1000	1000	CD14_Mono	0.0123406853658537
ZNF682	0.0030965	140	300	400	1000	1000	CD14_Mono	0.0123406853658537
IRF1	0.0031395	4	26	25	1000	1000	CD14_Mono	0.012451317961165
ETS1	0.0032352	53	70	600	1000	1000	CD14_Mono	0.0126858518867925
NR2F6(MA1539.1)	0.0032611	196	500	350	1000	1000	CD14_Mono	0.0126858518867925
FOXO1::FLI1	0.0032614	11	190	25	1000	1000	CD14_Mono	0.0126858518867925
E2F8	0.0032918	144	150	900	1000	1000	CD14_Mono	0.0126858518867925
RHOXF1	0.0032918	144	150	900	1000	1000	CD14_Mono	0.0126858518867925
RXRG(MA1556.1)	0.0032918	144	900	150	1000	1000	CD14_Mono	0.0126858518867925
ETV5::FIGLA	0.0033366	106	220	400	1000	1000	CD14_Mono	0.0127981323943662
ZNF335	0.0033697	44	80	400	1000	1000	CD14_Mono	0.0128646957943925
FERD3L	0.0034511	155	300	450	1000	1000	CD14_Mono	0.0130342923076923
HINFP	0.0034555	182	210	800	1000	1000	CD14_Mono	0.0130342923076923
NR2F1(MA1537.1)	0.0034891	153	800	175	1000	1000	CD14_Mono	0.0130342923076923
KLF3	0.0034935	181	400	400	1000	1000	CD14_Mono	0.0130342923076923
LHX6	0.0035106	24	81	175	1000	1000	CD14_Mono	0.0130342923076923
CEBPG(MA1636.1)	0.0035215	24	58	250	1000	1000	CD14_Mono	0.0130342923076923
FOXO6	0.0035258	5	22	50	1000	1000	CD14_Mono	0.0130342923076923
ETV4	0.0035757	59	70	700	1000	1000	CD14_Mono	0.0131258560538117
NFKB2	0.0035827	52	52	900	1000	1000	CD14_Mono	0.0131258560538117
ETV2::DRGX	0.0036723	21	68	175	1000	1000	CD14_Mono	0.0133940584821429
PLAGL2	0.00389	121	600	175	1000	1000	CD14_Mono	0.0138749256302521
NKX2-4	0.0039114	8	54	50	1000	1000	CD14_Mono	0.0138749256302521
ZNF667	0.0039124	9	18	200	1000	1000	CD14_Mono	0.0138749256302521
KLF11	0.0039203	201	400	450	1000	1000	CD14_Mono	0.0138749256302521
NR1I3	0.0039218	9	15	250	1000	1000	CD14_Mono	0.0138749256302521
TFAP2A(MA0810.1)	0.0039444	49	500	75	1000	1000	CD14_Mono	0.0138749256302521
TFAP2B(MA0811.1)	0.0039444	49	500	75	1000	1000	CD14_Mono	0.0138749256302521
POU5F1	0.0039726	37	85	300	1000	1000	CD14_Mono	0.0138749256302521
MEF2B	0.0039822	13	48	125	1000	1000	CD14_Mono	0.0138749256302521
EWSR1-FLI1	0.0039929	90	800	100	1000	1000	CD14_Mono	0.0138749256302521
NFIC::TLX1	0.0039929	90	100	800	1000	1000	CD14_Mono	0.0138749256302521
GSC2	0.0040099	12	70	75	1000	1000	CD14_Mono	0.0138749256302521
HOXB4	0.0040419	10	79	50	1000	1000	CD14_Mono	0.0138749256302521
HOXC4	0.0040419	10	79	50	1000	1000	CD14_Mono	0.0138749256302521
NHLH1	0.0040719	63	500	100	1000	1000	CD14_Mono	0.0138930345679012
STAT6	0.0040949	8	11	300	1000	1000	CD14_Mono	0.0138930345679012
FOXA2	0.0041322	6	22	75	1000	1000	CD14_Mono	0.0138930345679012
FOXK2	0.0041322	6	22	75	1000	1000	CD14_Mono	0.0138930345679012
FOXL1	0.0041322	6	22	75	1000	1000	CD14_Mono	0.0138930345679012
TBX19	0.0041958	62	84	600	1000	1000	CD14_Mono	0.0140400616326531
TAL1::TCF3	0.0042103	63	110	450	1000	1000	CD14_Mono	0.0140400616326531
POU2F3	0.004232	160	400	350	1000	1000	CD14_Mono	0.0140550569105691
DRGX	0.0043005	6	66	25	1000	1000	CD14_Mono	0.0142247307692308
ZNF136	0.0043384	11	93	50	1000	1000	CD14_Mono	0.0142502518072289
SOX12	0.0043431	153	160	900	1000	1000	CD14_Mono	0.0142502518072289
PPARD	0.0043904	79	110	600	1000	1000	CD14_Mono	0.0142715634920635
POU2F1::SOX2	0.0043953	5	46	25	1000	1000	CD14_Mono	0.0142715634920635
FOS::JUNB	0.004402	24	24	800	1000	1000	CD14_Mono	0.0142715634920635
HOXD10	0.0044677	64	400	125	1000	1000	CD14_Mono	0.0143401121568627
CREB3L4(MA1475.1)	0.0044758	50	900	50	1000	1000	CD14_Mono	0.0143401121568627
FOSB::JUN	0.0044758	50	900	50	1000	1000	CD14_Mono	0.0143401121568627
ZNF331	0.0045184	5	6	250	1000	1000	CD14_Mono	0.01442005
ZNF554	0.0045362	15	15	700	1000	1000	CD14_Mono	0.014420526848249
NANOG	0.0045953	24	39	400	1000	1000	CD14_Mono	0.0145517833333333
ZNF317	0.0046944	118	250	400	1000	1000	CD14_Mono	0.0147628482889734
PROP1	0.004734	14	90	75	1000	1000	CD14_Mono	0.0147628482889734
PAX4	0.0047348	19	140	75	1000	1000	CD14_Mono	0.0147628482889734
SPDEF	0.0047348	19	140	75	1000	1000	CD14_Mono	0.0147628482889734
ELF3	0.0047523	39	600	50	1000	1000	CD14_Mono	0.0147628482889734
ETV2::FOXI1	0.0047999	18	97	100	1000	1000	CD14_Mono	0.0148542359848485
FOXA1	0.0048384	42	300	100	1000	1000	CD14_Mono	0.0148571602996255
MAFB	0.0048384	42	100	300	1000	1000	CD14_Mono	0.0148571602996255
HOXB2::ELK1	0.0048554	29	93	200	1000	1000	CD14_Mono	0.0148571602996255
ERG	0.0048861	18	23	500	1000	1000	CD14_Mono	0.0148953123134328
BCL6	0.0049176	10	170	25	1000	1000	CD14_Mono	0.0149356104089219
BSX	0.0049402	8	56	50	1000	1000	CD14_Mono	0.0149481073260073
FOXM1	0.0049684	22	53	250	1000	1000	CD14_Mono	0.0149481073260073
RORC	0.0049876	22	45	300	1000	1000	CD14_Mono	0.0149481073260073
ETV2::HOXB13	0.0049949	56	240	175	1000	1000	CD14_Mono	0.0149481073260073
HOXC9	0.0050266	140	160	800	1000	1000	CD14_Mono	0.0149880737226277
ZSCAN4	0.0051036	17	90	100	1000	1000	CD14_Mono	0.0151623316363636
RFX4	0.0051641	56	210	200	1000	1000	CD14_Mono	0.0152864844202899
ZNF669	0.0053045	169	500	300	1000	1000	CD14_Mono	0.0156454025270758
RARA::RXRA	0.0053786	263	700	350	1000	1000	CD14_Mono	0.0157883053763441
NR5A1	0.0053916	6	69	25	1000	1000	CD14_Mono	0.0157883053763441
NFATC3	0.0054789	173	800	200	1000	1000	CD14_Mono	0.0159866475
MEF2A	0.0055262	11	48	100	1000	1000	CD14_Mono	0.0160672790035587
ZNF324	0.0055556	2	2	75	1000	1000	CD14_Mono	0.0160954794326241
RXRG(MA0856.1)	0.0056225	68	110	500	1000	1000	CD14_Mono	0.0162317402826855
RXRB(MA1555.1)	0.0056456	16	67	125	1000	1000	CD14_Mono	0.0162410394366197
E2F6	0.0056928	9	11	400	1000	1000	CD14_Mono	0.0162685839160839
MEIS2(MA0774.1)	0.005695	46	190	175	1000	1000	CD14_Mono	0.0162685839160839
NRF1	0.005789	97	900	100	1000	1000	CD14_Mono	0.016479487804878
ZNF329	0.0058227	136	600	200	1000	1000	CD14_Mono	0.0165178677083333
HOXD13	0.0058664	214	800	250	1000	1000	CD14_Mono	0.0165842519031142
EVX1	0.005932	14	140	50	1000	1000	CD14_Mono	0.016711875862069
ATF6	0.0060337	4	7	125	1000	1000	CD14_Mono	0.0169399756013746
STAT5A	0.0061272	17	47	200	1000	1000	CD14_Mono	0.0171046566101695
PPARA	0.0061611	8	24	125	1000	1000	CD14_Mono	0.0171046566101695
ALX3	0.0061669	8	58	50	1000	1000	CD14_Mono	0.0171046566101695
RFX5	0.0061761	43	700	50	1000	1000	CD14_Mono	0.0171046566101695
TFAP2A(MA0003.4)	0.0062856	162	210	700	1000	1000	CD14_Mono	0.0172856571428571
ZBTB7C	0.0062856	162	210	700	1000	1000	CD14_Mono	0.0172856571428571
VAX2	0.0063056	8	120	25	1000	1000	CD14_Mono	0.0172856571428571
ZNF816	0.0063444	111	210	450	1000	1000	CD14_Mono	0.0172856571428571
NR1H4::RXRA	0.0063662	81	700	100	1000	1000	CD14_Mono	0.0172856571428571
NR4A1	0.0063684	29	400	50	1000	1000	CD14_Mono	0.0172856571428571
PAX6	0.006455	4	16	50	1000	1000	CD14_Mono	0.0174626986754967
RBPJ	0.00652	14	14	700	1000	1000	CD14_Mono	0.0175803300330033
CREB3L1	0.0065482	81	83	900	1000	1000	CD14_Mono	0.0175893403278689
NKX2-8	0.0065664	8	16	200	1000	1000	CD14_Mono	0.0175893403278689
POU4F2	0.0066472	13	23	300	1000	1000	CD14_Mono	0.0176612587662338
ZNF93	0.0066483	142	210	600	1000	1000	CD14_Mono	0.0176612587662338
KLF8	0.0066581	167	600	250	1000	1000	CD14_Mono	0.0176612587662338
TFAP2C(MA0524.2)	0.0067256	19	500	25	1000	1000	CD14_Mono	0.0177599987096774
ZFP82	0.0067388	152	800	175	1000	1000	CD14_Mono	0.0177599987096774
RORA(MA0071.1)	0.0068974	86	96	800	1000	1000	CD14_Mono	0.0181195363344051
BHLHA15(MA1472.1)	0.0069517	12	240	25	1000	1000	CD14_Mono	0.0182036503205128
ZNF41	0.0070928	6	36	50	1000	1000	CD14_Mono	0.0183910050473186
ZIC4	0.0071215	2	3	50	1000	1000	CD14_Mono	0.0183910050473186
ZIC5	0.0071215	2	3	50	1000	1000	CD14_Mono	0.0183910050473186
POU4F1	0.0071358	17	29	350	1000	1000	CD14_Mono	0.0183910050473186
POU4F3	0.0071358	17	29	350	1000	1000	CD14_Mono	0.0183910050473186
HIF1A	0.0072762	259	600	400	1000	1000	CD14_Mono	0.0186938849056604
TCF7L2	0.0074966	62	500	100	1000	1000	CD14_Mono	0.0191532884375
TP53	0.0075019	36	200	125	1000	1000	CD14_Mono	0.0191532884375
MEF2D	0.0075436	14	48	150	1000	1000	CD14_Mono	0.019199754517134
BARHL1	0.0076616	153	300	450	1000	1000	CD14_Mono	0.0194395254658385
ATF4	0.0077831	43	91	350	1000	1000	CD14_Mono	0.0196455719135802
ZBTB33	0.0077909	45	45	900	1000	1000	CD14_Mono	0.0196455719135802
NEUROD1	0.0078256	168	300	500	1000	1000	CD14_Mono	0.0196723544615385
NR2C1	0.0079544	120	900	125	1000	1000	CD14_Mono	0.0199348
NFIC(MA0161.2)	0.0079891	15	160	50	1000	1000	CD14_Mono	0.0199406706586826
NFIL3	0.0080193	23	58	250	1000	1000	CD14_Mono	0.0199406706586826
TFDP1	0.0081095	136	700	175	1000	1000	CD14_Mono	0.0199406706586826
ETV6	0.0081367	197	230	800	1000	1000	CD14_Mono	0.0199406706586826
EBF1	0.008152	6	6	450	1000	1000	CD14_Mono	0.0199406706586826
EBF3	0.008152	6	6	450	1000	1000	CD14_Mono	0.0199406706586826
SNAI2	0.008152	6	6	450	1000	1000	CD14_Mono	0.0199406706586826
ZNF563	0.008152	6	6	450	1000	1000	CD14_Mono	0.0199406706586826
HOXD4	0.0082008	15	79	100	1000	1000	CD14_Mono	0.02000016
ELK1::HOXB13	0.0082686	27	100	175	1000	1000	CD14_Mono	0.0200503814705882
ETV7	0.0083386	23	25	700	1000	1000	CD14_Mono	0.0200503814705882
HNF4A(MA0114.4)	0.0083386	23	700	25	1000	1000	CD14_Mono	0.0200503814705882
HNF4G	0.0083386	23	700	25	1000	1000	CD14_Mono	0.0200503814705882
FOSB::JUNB(MA1136.1)	0.0083441	68	800	75	1000	1000	CD14_Mono	0.0200503814705882
PROX1	0.0084372	219	500	400	1000	1000	CD14_Mono	0.0202146404692082
OTX2	0.008507	37	39	800	1000	1000	CD14_Mono	0.0203222777777778
JUNB(MA1140.2)	0.0085783	164	190	800	1000	1000	CD14_Mono	0.0204328603498542
GSC	0.0087058	14	58	125	1000	1000	CD14_Mono	0.020676275
RUNX3	0.008785	21	600	25	1000	1000	CD14_Mono	0.0207768294797688
TCF7	0.008799	3	18	25	1000	1000	CD14_Mono	0.0207768294797688
NFATC2	0.0088922	62	63	900	1000	1000	CD14_Mono	0.0209201301724138
GATA1::TAL1	0.0089109	41	54	600	1000	1000	CD14_Mono	0.0209201301724138
FOSL1::JUND(MA1143.1)	0.0090169	110	800	125	1000	1000	CD14_Mono	0.0210227367521368
TCF3	0.0090169	110	800	125	1000	1000	CD14_Mono	0.0210227367521368
PPARA::RXRA	0.0090318	43	57	600	1000	1000	CD14_Mono	0.0210227367521368
YY1	0.0092086	160	240	600	1000	1000	CD14_Mono	0.0213250808450704
NR1H2::RXRA	0.0092364	78	130	500	1000	1000	CD14_Mono	0.0213250808450704
AR	0.0092661	226	700	300	1000	1000	CD14_Mono	0.0213250808450704
THRA	0.0092661	226	700	300	1000	1000	CD14_Mono	0.0213250808450704
E2F4	0.009386	89	800	100	1000	1000	CD14_Mono	0.0215030748603352
CREB3L4(MA1474.1)	0.0094095	77	79	900	1000	1000	CD14_Mono	0.0215030748603352
SIX2	0.0094224	19	39	300	1000	1000	CD14_Mono	0.0215030748603352
NR4A2::RXRA	0.0095332	166	900	175	1000	1000	CD14_Mono	0.0216953325905292
FOXC2	0.0097223	36	86	300	1000	1000	CD14_Mono	0.0220642197222222
FOS(MA1951.1)	0.0097503	86	160	450	1000	1000	CD14_Mono	0.0220664684210526
TFCP2	0.0098056	102	500	175	1000	1000	CD14_Mono	0.0221303182320442
MECOM	0.0098625	12	250	25	1000	1000	CD14_Mono	0.0221780805479452
DLX6	0.0099082	6	78	25	1000	1000	CD14_Mono	0.0221780805479452
MEOX1	0.0099082	6	78	25	1000	1000	CD14_Mono	0.0221780805479452
MYOD1	0.010118	35	99	250	1000	1000	CD14_Mono	0.0225483143631436
HOXD11	0.010166	9	76	50	1000	1000	CD14_Mono	0.0225483143631436
ZBED2	0.01018	161	210	700	1000	1000	CD14_Mono	0.0225483143631436
SREBF1	0.010184	4	6	175	1000	1000	CD14_Mono	0.0225483143631436
ZNF341	0.010247	7	10	300	1000	1000	CD14_Mono	0.0226264837837838
SHOX	0.01032	5	56	25	1000	1000	CD14_Mono	0.0226673575268817
SOX18	0.010321	8	130	25	1000	1000	CD14_Mono	0.0226673575268817
HOXB9	0.010503	40	400	75	1000	1000	CD14_Mono	0.0230052305630027
DUX4	0.01056	41	120	250	1000	1000	CD14_Mono	0.0230682352941176
FOXJ2::ELF1	0.010643	13	24	300	1000	1000	CD14_Mono	0.0231239023746702
ZNF528	0.01071	5	9	175	1000	1000	CD14_Mono	0.0231239023746702
MAF	0.010715	11	220	25	1000	1000	CD14_Mono	0.0231239023746702
KLF6	0.010727	75	500	125	1000	1000	CD14_Mono	0.0231239023746702
TP63	0.010727	75	500	125	1000	1000	CD14_Mono	0.0231239023746702
XBP1	0.011027	19	65	175	1000	1000	CD14_Mono	0.0236074502617801
IRF9	0.011038	36	170	150	1000	1000	CD14_Mono	0.0236074502617801
MEOX2	0.011038	36	170	150	1000	1000	CD14_Mono	0.0236074502617801
OVOL1	0.011071	9	77	50	1000	1000	CD14_Mono	0.0236162062663185
NR2C2(MA0504.1)	0.011207	152	160	900	1000	1000	CD14_Mono	0.0237821272727273
ZBTB7B	0.011207	152	160	900	1000	1000	CD14_Mono	0.0237821272727273
RUNX1	0.011285	74	240	250	1000	1000	CD14_Mono	0.0238856088082902
SRF	0.011395	3	7	75	1000	1000	CD14_Mono	0.0240362242268041
FLI1	0.011415	99	170	500	1000	1000	CD14_Mono	0.0240362242268041
EPAS1	0.011501	288	600	450	1000	1000	CD14_Mono	0.0241550565552699
BARHL2	0.011611	198	400	450	1000	1000	CD14_Mono	0.0242093274111675
GLIS1	0.01167	120	600	177	1000	1000	CD14_Mono	0.0242093274111675
RARB(MA1552.1)	0.011675	2	7	25	1000	1000	CD14_Mono	0.0242093274111675
RARG(MA1553.1)	0.011675	2	7	25	1000	1000	CD14_Mono	0.0242093274111675
ZBTB48	0.011675	2	7	25	1000	1000	CD14_Mono	0.0242093274111675
ZNF282	0.011755	117	700	150	1000	1000	CD14_Mono	0.0242202266009852
MZF1	0.011799	4	7	150	1000	1000	CD14_Mono	0.0242202266009852
FOXC1	0.011897	20	250	50	1000	1000	CD14_Mono	0.0242202266009852
RFX1	0.011897	20	250	50	1000	1000	CD14_Mono	0.0242202266009852
NR2F2	0.011904	16	120	75	1000	1000	CD14_Mono	0.0242202266009852
SOX13	0.011946	48	52	800	1000	1000	CD14_Mono	0.0242202266009852
GLI2	0.011951	54	59	800	1000	1000	CD14_Mono	0.0242202266009852
DUXA	0.011961	5	58	25	1000	1000	CD14_Mono	0.0242202266009852
ARNT	0.012032	261	700	350	1000	1000	CD14_Mono	0.0242202266009852
GSX1	0.012036	9	78	50	1000	1000	CD14_Mono	0.0242202266009852
LHX1	0.012036	9	78	50	1000	1000	CD14_Mono	0.0242202266009852
NKX6-2	0.012036	9	78	50	1000	1000	CD14_Mono	0.0242202266009852
PBX2	0.012203	10	92	50	1000	1000	CD14_Mono	0.0244221075794621
NR6A1	0.012217	26	98	175	1000	1000	CD14_Mono	0.0244221075794621
ZNF143	0.012226	28	41	500	1000	1000	CD14_Mono	0.0244221075794621
TFAP2C(MA0814.2)	0.012453	188	220	800	1000	1000	CD14_Mono	0.0248148804878049
NR2C2(MA1536.1)	0.012615	6	82	25	1000	1000	CD14_Mono	0.0250765328467153
IRF2	0.012685	20	30	450	1000	1000	CD14_Mono	0.0251544781553398
ZBTB12	0.013261	155	180	800	1000	1000	CD14_Mono	0.0259493844339623
IRF3	0.013268	81	91	800	1000	1000	CD14_Mono	0.0259493844339623
NKX3-1	0.013293	88	500	150	1000	1000	CD14_Mono	0.0259493844339623
NKX2-3	0.013366	8	44	75	1000	1000	CD14_Mono	0.0259493844339623
ARNT::HIF1A	0.013404	268	500	500	1000	1000	CD14_Mono	0.0259493844339623
HES6	0.01341	135	700	175	1000	1000	CD14_Mono	0.0259493844339623
ZNF680	0.01341	135	700	175	1000	1000	CD14_Mono	0.0259493844339623
LBX2	0.013432	12	81	75	1000	1000	CD14_Mono	0.0259493844339623
ATF2	0.013439	73	900	75	1000	1000	CD14_Mono	0.0259493844339623
TCFL5	0.013439	73	900	75	1000	1000	CD14_Mono	0.0259493844339623
TFAP2A(MA0872.1)	0.013439	73	900	75	1000	1000	CD14_Mono	0.0259493844339623
POU5F1B	0.013467	19	26	500	1000	1000	CD14_Mono	0.0259493844339623
ZKSCAN1	0.013502	6	41	50	1000	1000	CD14_Mono	0.0259556094117647
OTX1	0.013678	7	22	125	1000	1000	CD14_Mono	0.026232220657277
REL	0.01376	196	230	800	1000	1000	CD14_Mono	0.0262718948598131
MAFG::NFE2L1	0.013763	46	55	700	1000	1000	CD14_Mono	0.0262718948598131
MEF2C	0.013875	15	26	350	1000	1000	CD14_Mono	0.0264081
FOXE1	0.013899	28	400	50	1000	1000	CD14_Mono	0.0264081
SMAD2	0.014009	44	220	150	1000	1000	CD14_Mono	0.026555343387471
BHLHE22(MA0818.2)	0.014195	196	300	600	1000	1000	CD14_Mono	0.0268456365740741
ASCL1(MA1631.1)	0.014298	33	500	50	1000	1000	CD14_Mono	0.0269158202764977
TFAP2E	0.014298	33	500	50	1000	1000	CD14_Mono	0.0269158202764977
ETV5	0.014361	51	70	600	1000	1000	CD14_Mono	0.0269722689655172
MEIS1(MA1639.1)	0.014398	7	110	25	1000	1000	CD14_Mono	0.0269797385321101
MEIS2(MA1640.1)	0.014436	57	58	900	1000	1000	CD14_Mono	0.0269890434782609
ZIC1	0.014493	18	220	50	1000	1000	CD14_Mono	0.0269944988610478
NR1H4	0.014505	6	28	75	1000	1000	CD14_Mono	0.0269944988610478
SPIB	0.014778	8	67	50	1000	1000	CD14_Mono	0.0274400590909091
HOXB7	0.014871	76	95	700	1000	1000	CD14_Mono	0.0275501292517007
ESRRB	0.014967	6	85	25	1000	1000	CD14_Mono	0.0276652466063348
LHX5	0.015085	43	58	600	1000	1000	CD14_Mono	0.0277155775280899
TCF12(MA1648.1)	0.01509	130	800	150	1000	1000	CD14_Mono	0.0277155775280899
PAX3(MA0780.1)	0.015096	11	230	25	1000	1000	CD14_Mono	0.0277155775280899
MSGN1	0.015144	32	91	250	1000	1000	CD14_Mono	0.0277413632286996
IRF5	0.015235	45	170	200	1000	1000	CD14_Mono	0.0278456263982103
TBX5	0.015391	6	6	500	1000	1000	CD14_Mono	0.0279686333333333
ESX1	0.015405	13	140	50	1000	1000	CD14_Mono	0.0279686333333333
PRRX2	0.015405	13	140	50	1000	1000	CD14_Mono	0.0279686333333333
ZNF350	0.015619	65	300	175	1000	1000	CD14_Mono	0.0282422863436123
NR5A2	0.015687	11	110	50	1000	1000	CD14_Mono	0.0282422863436123
ELF2	0.015692	33	69	350	1000	1000	CD14_Mono	0.0282422863436123
TFEC	0.015694	69	77	800	1000	1000	CD14_Mono	0.0282422863436123
CREB3	0.015889	56	57	900	1000	1000	CD14_Mono	0.0284803333333333
MAFG	0.015896	22	81	175	1000	1000	CD14_Mono	0.0284803333333333
ARNT2	0.016085	42	700	50	1000	1000	CD14_Mono	0.0286305991285403
RXRA::VDR	0.016085	42	700	50	1000	1000	CD14_Mono	0.0286305991285403
TFAP2C(MA0815.1)	0.016085	42	700	50	1000	1000	CD14_Mono	0.0286305991285403
CEBPD	0.016149	5	16	100	1000	1000	CD14_Mono	0.0286445151515152
HOXB8	0.016174	197	400	450	1000	1000	CD14_Mono	0.0286445151515152
RXRA	0.016198	118	600	175	1000	1000	CD14_Mono	0.0286445151515152
PITX1	0.016286	9	28	150	1000	1000	CD14_Mono	0.0287379308855292
HOXD9	0.016394	46	50	800	1000	1000	CD14_Mono	0.0288661594827586
TBX15	0.016483	8	8	600	1000	1000	CD14_Mono	0.0288983068669528
TBX4	0.016483	8	8	600	1000	1000	CD14_Mono	0.0288983068669528
PLAG1	0.016653	4	6	200	1000	1000	CD14_Mono	0.029133835117773
SMAD3	0.016732	109	140	700	1000	1000	CD14_Mono	0.0292094957264957
PITX2	0.017017	6	22	100	1000	1000	CD14_Mono	0.0295418199152542
BHLHA15(MA0607.2)	0.017033	140	250	500	1000	1000	CD14_Mono	0.0295418199152542
NOTO	0.017041	42	180	175	1000	1000	CD14_Mono	0.0295418199152542
POU2F1	0.017067	26	33	600	1000	1000	CD14_Mono	0.0295418199152542
ZNF547	0.017186	146	220	600	1000	1000	CD14_Mono	0.0296849090909091
POU6F2	0.017578	3	23	25	1000	1000	CD14_Mono	0.0302979451476793
RFX7	0.017635	26	27	800	1000	1000	CD14_Mono	0.0303115422680412
KLF13	0.01768	45	79	450	1000	1000	CD14_Mono	0.0303115422680412
HIC1	0.017759	7	8	450	1000	1000	CD14_Mono	0.0303115422680412
MAF::NFE2	0.017759	7	8	450	1000	1000	CD14_Mono	0.0303115422680412
THRB(MA1575.1)	0.017802	34	140	175	1000	1000	CD14_Mono	0.0303115422680412
RAX2	0.01783	7	56	50	1000	1000	CD14_Mono	0.0303115422680412
HNF1B	0.017933	19	23	600	1000	1000	CD14_Mono	0.0303115422680412
CEBPG(MA0838.1)	0.017939	11	45	125	1000	1000	CD14_Mono	0.0303115422680412
SOX3	0.017942	242	500	450	1000	1000	CD14_Mono	0.0303115422680412
ZFP57	0.017964	36	77	350	1000	1000	CD14_Mono	0.0303115422680412
NR1I2	0.017994	69	86	700	1000	1000	CD14_Mono	0.0303115422680412
SREBF1(MA0829.2)	0.018113	36	89	300	1000	1000	CD14_Mono	0.0304492201646091
MYB	0.018338	120	300	350	1000	1000	CD14_Mono	0.0306784335378323
ZNF322	0.018338	120	300	350	1000	1000	CD14_Mono	0.0306784335378323
CEBPE	0.018362	11	16	400	1000	1000	CD14_Mono	0.0306784335378323
TRIM28	0.018568	6	89	25	1000	1000	CD14_Mono	0.0309592979591837
NR1D2	0.018678	38	95	300	1000	1000	CD14_Mono	0.0310792790224033
DLX1	0.018773	24	160	100	1000	1000	CD14_Mono	0.0311384282828283
ARID5B	0.018866	96	100	900	1000	1000	CD14_Mono	0.0311384282828283
HEY1	0.018866	96	900	100	1000	1000	CD14_Mono	0.0311384282828283
TEAD3	0.018866	96	900	100	1000	1000	CD14_Mono	0.0311384282828283
ATOH1(MA1467.1)	0.019109	62	250	200	1000	1000	CD14_Mono	0.0314759133064516
TBX18	0.019309	11	11	700	1000	1000	CD14_Mono	0.0317090961923848
E2F2	0.019367	39	75	400	1000	1000	CD14_Mono	0.0317090961923848
HOXC10	0.019367	39	400	75	1000	1000	CD14_Mono	0.0317090961923848
PDX1	0.019476	14	160	50	1000	1000	CD14_Mono	0.031823784
GMEB2	0.019616	113	130	800	1000	1000	CD14_Mono	0.0319885668662675
ARNTL	0.020004	88	800	100	1000	1000	CD14_Mono	0.0325563107569721
MEIS1(MA0498.2)	0.020203	195	300	600	1000	1000	CD14_Mono	0.0328148131212724
DMRT3	0.020318	224	300	700	1000	1000	CD14_Mono	0.032870902970297
MLXIPL	0.020318	224	700	300	1000	1000	CD14_Mono	0.032870902970297
SCRT2	0.020704	181	240	700	1000	1000	CD14_Mono	0.033429185770751
SIX5	0.020842	55	250	175	1000	1000	CD14_Mono	0.0335856291913215
ZBTB26	0.020968	36	36	900	1000	1000	CD14_Mono	0.033722157480315
SOX5	0.021141	53	54	900	1000	1000	CD14_Mono	0.0338119686888454
TBX20	0.021141	53	54	900	1000	1000	CD14_Mono	0.0338119686888454
IRF6	0.021148	50	400	100	1000	1000	CD14_Mono	0.0338119686888454
IRF8	0.021299	8	36	100	1000	1000	CD14_Mono	0.033986880859375
HSF4	0.02136	119	900	125	1000	1000	CD14_Mono	0.0340177777777778
HEY2	0.021428	134	700	175	1000	1000	CD14_Mono	0.0340596809338521
NFE2	0.021532	150	800	175	1000	1000	CD14_Mono	0.0341585320388349
ELK1	0.021614	164	600	250	1000	1000	CD14_Mono	0.0342221666666667
NRL	0.021714	42	93	350	1000	1000	CD14_Mono	0.034263528957529
EVX2	0.021724	19	120	100	1000	1000	CD14_Mono	0.034263528957529
CEBPA	0.021966	10	16	350	1000	1000	CD14_Mono	0.0345543865384615
RELB	0.021993	5	6	350	1000	1000	CD14_Mono	0.0345543865384615
SMAD4	0.022085	3	25	25	1000	1000	CD14_Mono	0.0346323320537428
AIRE	0.022243	82	93	800	1000	1000	CD14_Mono	0.0348132777777778
ZIC3	0.022361	152	700	200	1000	1000	CD14_Mono	0.0349309811676083
NFIX(MA0671.1)	0.022502	22	97	150	1000	1000	CD14_Mono	0.0349309811676083
TGIF2	0.022572	69	190	300	1000	1000	CD14_Mono	0.0349309811676083
ONECUT2	0.022637	4	45	25	1000	1000	CD14_Mono	0.0349309811676083
TFAP2B(MA0812.1)	0.022638	165	500	300	1000	1000	CD14_Mono	0.0349309811676083
ZNF417	0.022638	165	500	300	1000	1000	CD14_Mono	0.0349309811676083
NR3C1	0.022664	33	160	150	1000	1000	CD14_Mono	0.0349309811676083
FEZF1	0.022703	7	120	25	1000	1000	CD14_Mono	0.0349309811676083
VAX1	0.022703	7	120	25	1000	1000	CD14_Mono	0.0349309811676083
ETS2	0.023317	114	170	600	1000	1000	CD14_Mono	0.03580825
ETV2	0.023491	18	65	175	1000	1000	CD14_Mono	0.0359495299625468
LBX1	0.023497	11	58	100	1000	1000	CD14_Mono	0.0359495299625468
TLX2	0.023547	17	140	75	1000	1000	CD14_Mono	0.0359586897196262
PKNOX1	0.024442	105	110	900	1000	1000	CD14_Mono	0.0372107746741155
E2F1	0.024458	159	210	700	1000	1000	CD14_Mono	0.0372107746741155
HLF	0.024505	3	9	75	1000	1000	CD14_Mono	0.0372129832713755
ERF::NHLH1	0.02457	80	170	400	1000	1000	CD14_Mono	0.0372424675324675
THAP11	0.024684	16	34	300	1000	1000	CD14_Mono	0.0373459777777778
NFYC	0.024935	266	500	500	1000	1000	CD14_Mono	0.0376301473296501
HMBOX1	0.025	1	1	25	1000	1000	CD14_Mono	0.0376301473296501
CDX1	0.02501	31	33	800	1000	1000	CD14_Mono	0.0376301473296501
RXRB(MA0855.1)	0.025173	76	110	601	1000	1000	CD14_Mono	0.0378057738970588
SCRT1	0.025259	12	34	200	1000	1000	CD14_Mono	0.0378653266055046
ERF::HOXB13	0.025447	151	160	900	1000	1000	CD14_Mono	0.0380772875457875
EN1	0.025521	9	88	50	1000	1000	CD14_Mono	0.0381182029250457
UNCX	0.025708	5	70	25	1000	1000	CD14_Mono	0.0383274379562044
ZKSCAN3	0.026036	43	47	800	1000	1000	CD14_Mono	0.0383489495495496
ATF3(MA0605.2)	0.026051	24	800	25	1000	1000	CD14_Mono	0.0383489495495496
CREB1	0.026051	24	800	25	1000	1000	CD14_Mono	0.0383489495495496
FOS::JUN(MA1126.1)	0.026051	24	800	25	1000	1000	CD14_Mono	0.0383489495495496
GATA4	0.026051	24	800	25	1000	1000	CD14_Mono	0.0383489495495496
JDP2(MA0656.1)	0.026051	24	800	25	1000	1000	CD14_Mono	0.0383489495495496
MLX	0.026051	24	800	25	1000	1000	CD14_Mono	0.0383489495495496
CEBPB	0.026109	8	16	250	1000	1000	CD14_Mono	0.0383652032374101
ZSCAN22	0.026517	166	220	700	1000	1000	CD14_Mono	0.0388947737881508
SATB1	0.026711	23	34	500	1000	1000	CD14_Mono	0.0391091164874552
RFX3	0.026875	129	800	150	1000	1000	CD14_Mono	0.0392788461538462
FOXN3	0.027062	17	37	300	1000	1000	CD14_Mono	0.039481525
NEUROG2(MA1642.1)	0.02741	16	200	50	1000	1000	CD14_Mono	0.0399179500891266
NR3C2	0.027567	36	180	150	1000	1000	CD14_Mono	0.0399837482269504
ESR2	0.027584	10	69	75	1000	1000	CD14_Mono	0.0399837482269504
ZNF76	0.027602	7	7	600	1000	1000	CD14_Mono	0.0399837482269504
PBX3	0.027704	10	10	700	1000	1000	CD14_Mono	0.0400517650176678
CDX4	0.027747	73	500	125	1000	1000	CD14_Mono	0.0400517650176678
FOXB1	0.027844	20	600	25	1000	1000	CD14_Mono	0.0401208959435626
MAFA	0.02809	123	220	500	1000	1000	CD14_Mono	0.0403531950790861
ONECUT3	0.028104	27	400	50	1000	1000	CD14_Mono	0.0403531950790861
DPRX	0.028289	21	140	100	1000	1000	CD14_Mono	0.0405475666666667
HOXC13	0.028505	82	120	600	1000	1000	CD14_Mono	0.0407856129597198
DLX3	0.028699	20	88	150	1000	1000	CD14_Mono	0.0409914038461538
NFATC1	0.028856	20	29	500	1000	1000	CD14_Mono	0.0411437207678883
JUN(MA0488.1)	0.029242	32	95	250	1000	1000	CD14_Mono	0.0416214529616725
STAT2	0.029637	5	36	50	1000	1000	CD14_Mono	0.0421103113043478
ZNF264	0.029765	12	24	300	1000	1000	CD14_Mono	0.0422187586805556
TFAP2B(MA0813.1)	0.029851	285	600	450	1000	1000	CD14_Mono	0.0422673604852686
RORB	0.029978	64	72	800	1000	1000	CD14_Mono	0.0423737474048443
SIX1	0.03017	2	4	75	1000	1000	CD14_Mono	0.0425714853195164
HESX1	0.030243	10	70	75	1000	1000	CD14_Mono	0.0426009155172414
HES1	0.030773	49	900	50	1000	1000	CD14_Mono	0.0429217781569966
HES2	0.030773	49	900	50	1000	1000	CD14_Mono	0.0429217781569966
MNT	0.030773	49	900	50	1000	1000	CD14_Mono	0.0429217781569966
MYC	0.030773	49	900	50	1000	1000	CD14_Mono	0.0429217781569966
NR1H3	0.030773	49	900	50	1000	1000	CD14_Mono	0.0429217781569966
ELF5	0.030786	20	67	200	1000	1000	CD14_Mono	0.0429217781569966
MAFF	0.030985	36	63	450	1000	1000	CD14_Mono	0.0431054193548387
ELF4	0.031076	132	600	200	1000	1000	CD14_Mono	0.0431054193548387
PGR	0.031076	132	600	200	1000	1000	CD14_Mono	0.0431054193548387
FIGLA	0.031475	33	99	250	1000	1000	CD14_Mono	0.043457797979798
MGA	0.031576	33	52	500	1000	1000	CD14_Mono	0.043457797979798
FOS::JUN(MA0099.3)	0.031596	23	24	800	1000	1000	CD14_Mono	0.043457797979798
FOSL2::JUNB(MA1138.1)	0.031596	23	24	800	1000	1000	CD14_Mono	0.043457797979798
FOSL2::JUND(MA1144.1)	0.031596	23	24	800	1000	1000	CD14_Mono	0.043457797979798
SOX17	0.031887	89	93	900	1000	1000	CD14_Mono	0.0437843344537815
MAX::MYC	0.032353	169	180	900	1000	1000	CD14_Mono	0.0442464247491639
PAX2	0.032353	169	180	900	1000	1000	CD14_Mono	0.0442464247491639
RFX2	0.032386	187	700	250	1000	1000	CD14_Mono	0.0442464247491639
HES5	0.03261	240	500	450	1000	1000	CD14_Mono	0.0444780801335559
PRRX1	0.032835	11	81	75	1000	1000	CD14_Mono	0.044519048092869
RARA(MA0729.1)	0.032835	108	800	125	1000	1000	CD14_Mono	0.044519048092869
SPI1	0.032835	108	800	125	1000	1000	CD14_Mono	0.044519048092869
SOX15	0.032858	31	230	100	1000	1000	CD14_Mono	0.044519048092869
FOXO1::ELK1	0.032963	9	190	25	1000	1000	CD14_Mono	0.044587369205298
FOXJ3	0.03316	4	13	100	1000	1000	CD14_Mono	0.0447797024793389
RUNX2	0.03396	63	71	800	1000	1000	CD14_Mono	0.0457843564356436
JUND(MA0492.1)	0.034021	34	54	500	1000	1000	CD14_Mono	0.0457910329489292
POU3F2	0.034114	30	89	250	1000	1000	CD14_Mono	0.0458406875
BARX1	0.034304	88	92	900	1000	1000	CD14_Mono	0.0460203087027915
EMX2	0.0346	8	78	50	1000	1000	CD14_Mono	0.0463149410801964
HOXC8	0.034637	18	94	125	1000	1000	CD14_Mono	0.0463149410801964
BHLHE41	0.034716	68	77	800	1000	1000	CD14_Mono	0.0463447254901961
AHR	0.035663	123	130	900	1000	1000	CD14_Mono	0.047363489465154
E2F5	0.035663	123	130	900	1000	1000	CD14_Mono	0.047363489465154
NKX6-3	0.035769	149	800	175	1000	1000	CD14_Mono	0.047363489465154
ZNF24	0.035769	149	800	175	1000	1000	CD14_Mono	0.047363489465154
ZNF675	0.035769	149	800	175	1000	1000	CD14_Mono	0.047363489465154
ESR1	0.036386	41	45	801	1000	1000	CD14_Mono	0.0481025275080906
NFYA	0.036602	4	26	50	1000	1000	CD14_Mono	0.0483099095315024
KLF17	0.037446	254	600	400	1000	1000	CD14_Mono	0.04915072
ZBTB18	0.037492	12	47	150	1000	1000	CD14_Mono	0.04915072
STAT1::STAT2	0.037493	44	89	400	1000	1000	CD14_Mono	0.04915072
POU3F1	0.0376	61	63	900	1000	1000	CD14_Mono	0.04915072
POU3F4	0.0376	61	63	900	1000	1000	CD14_Mono	0.04915072
ZNF211	0.0376	61	63	900	1000	1000	CD14_Mono	0.04915072
GBX1	0.038195	12	70	100	1000	1000	CD14_Mono	0.0497058124006359
POU2F2	0.038262	22	23	800	1000	1000	CD14_Mono	0.0497058124006359
SOX14	0.038262	22	23	800	1000	1000	CD14_Mono	0.0497058124006359
HOXA10	0.038268	61	88	600	1000	1000	CD14_Mono	0.0497058124006359
HSF1	0.038754	193	600	300	1000	1000	CD14_Mono	0.0502571714285714
NR4A2	0.039604	210	250	800	1000	1000	CD14_Mono	0.0512399684044234
NKX3-2	0.039684	70	170	350	1000	1000	CD14_Mono	0.0512399684044234
SOHLH2	0.0397	78	700	100	1000	1000	CD14_Mono	0.0512399684044234
SOX10	0.04035	30	30	900	1000	1000	CD14_Mono	0.0518603515625
SOX4	0.04035	30	30	900	1000	1000	CD14_Mono	0.0518603515625
TAL1	0.040413	66	96	600	1000	1000	CD14_Mono	0.0518603515625
TCF4	0.040499	5	6	400	1000	1000	CD14_Mono	0.0518603515625
LMX1B	0.040529	22	88	175	1000	1000	CD14_Mono	0.0518603515625
ZNF121	0.040608	46	47	900	1000	1000	CD14_Mono	0.0518603515625
CUX2	0.040625	7	66	50	1000	1000	CD14_Mono	0.0518603515625
PPARG	0.040706	4	4	450	1000	1000	CD14_Mono	0.0518826864274571
PAX7	0.041075	10	230	25	1000	1000	CD14_Mono	0.0521776288819876
ATOH7	0.041128	77	220	300	1000	1000	CD14_Mono	0.0521776288819876
SOX9	0.041129	31	37	700	1000	1000	CD14_Mono	0.0521776288819876
HOXD12::ELK1	0.041329	8	21	200	1000	1000	CD14_Mono	0.0523284705882353
NFIA	0.041376	24	86	200	1000	1000	CD14_Mono	0.0523284705882353
GRHL2	0.04155	18	49	250	1000	1000	CD14_Mono	0.0524673106646059
MYBL2	0.04206	100	150	600	1000	1000	CD14_Mono	0.0530157584615385
NR1D1	0.042157	9	48	100	1000	1000	CD14_Mono	0.0530157584615385
DMRTA1	0.042179	34	37	800	1000	1000	CD14_Mono	0.0530157584615385
BACH2(MA1101.2)	0.042585	85	89	900	1000	1000	CD14_Mono	0.0534438479262673
MYCN	0.042722	2	3	125	1000	1000	CD14_Mono	0.0535335490797546
ZNF490	0.043328	12	95	75	1000	1000	CD14_Mono	0.0540324054054054
RARA(MA0730.1)	0.04351	37	45	700	1000	1000	CD14_Mono	0.0540324054054054
SNAI1	0.043537	21	50	300	1000	1000	CD14_Mono	0.0540324054054054
BHLHE40	0.043827	264	500	500	1000	1000	CD14_Mono	0.0540324054054054
HAND2	0.043827	264	500	500	1000	1000	CD14_Mono	0.0540324054054054
ZIM3	0.043833	30	180	125	1000	1000	CD14_Mono	0.0540324054054054
GLI3	0.043951	66	800	75	1000	1000	CD14_Mono	0.0540324054054054
SOX8	0.043951	66	800	75	1000	1000	CD14_Mono	0.0540324054054054
ERF::SREBF2	0.044046	45	800	50	1000	1000	CD14_Mono	0.0540324054054054
FOSL1::JUN(MA1129.1)	0.044046	45	800	50	1000	1000	CD14_Mono	0.0540324054054054
FOSL2::JUNB(MA1139.1)	0.044046	45	800	50	1000	1000	CD14_Mono	0.0540324054054054
FOSL2::JUND(MA1145.1)	0.044046	45	800	50	1000	1000	CD14_Mono	0.0540324054054054
GATA2	0.044046	45	800	50	1000	1000	CD14_Mono	0.0540324054054054
GATA5	0.044046	45	800	50	1000	1000	CD14_Mono	0.0540324054054054
TGIF2LX	0.044344	59	61	900	1000	1000	CD14_Mono	0.0542351017964072
TGIF2LY	0.044344	59	61	900	1000	1000	CD14_Mono	0.0542351017964072
PITX3	0.044951	7	45	75	1000	1000	CD14_Mono	0.0548743537313433
NR2F1(MA0017.2)	0.045001	8	82	50	1000	1000	CD14_Mono	0.0548743537313433
POU6F1(MA0628.1)	0.045556	153	400	350	1000	1000	CD14_Mono	0.0554683338301043
ONECUT1	0.046113	45	500	75	1000	1000	CD14_Mono	0.0560629776785714
SNAI3	0.046189	6	6	600	1000	1000	CD14_Mono	0.0560719361069837
HSF2	0.04643	141	900	150	1000	1000	CD14_Mono	0.0562568044444444
E2F3	0.046479	13	13	791	1000	1000	CD14_Mono	0.0562568044444444
ZNF586	0.048753	118	900	125	1000	1000	CD14_Mono	0.0589000280649926
TEAD4	0.048807	95	900	100	1000	1000	CD14_Mono	0.0589000280649926
ZNF574	0.049194	7	11	350	1000	1000	CD14_Mono	0.0592794955752212
SRY	0.049529	132	700	175	1000	1000	CD14_Mono	0.059579725
HOXD8	0.049589	253	400	600	1000	1000	CD14_Mono	0.059579725
DMRTA2	0.049999	136	160	800	1000	1000	CD14_Mono	0.0599841160058737
PKNOX2	0.051679	17	500	25	1000	1000	CD14_Mono	0.0617871137026239
E2F7	0.051727	44	61	616	1000	1000	CD14_Mono	0.0617871137026239
STAT5B	0.051865	13	47	175	1000	1000	CD14_Mono	0.0617871137026239
HNF1A(MA0046.2)	0.05188	20	23	700	1000	1000	CD14_Mono	0.0617871137026239
POU1F1	0.05188	20	23	700	1000	1000	CD14_Mono	0.0617871137026239
FOSB::JUNB(MA1135.1)	0.05216	94	99	900	1000	1000	CD14_Mono	0.0620301601164483
HOXA6	0.052759	26	400	50	1000	1000	CD14_Mono	0.0626513125
FOXJ2	0.05291	132	400	300	1000	1000	CD14_Mono	0.0627394339622642
SOX21	0.053009	18	23	601	1000	1000	CD14_Mono	0.0627657289855073
THRB(MA1576.1)	0.053374	43	44	900	1000	1000	CD14_Mono	0.0631064515195369
ZNF250	0.053503	11	20	352	1000	1000	CD14_Mono	0.0631675592485549
MXI1	0.054721	74	85	800	1000	1000	CD14_Mono	0.0644935561959654
ISX	0.054784	6	56	50	1000	1000	CD14_Mono	0.0644935561959654
ZNF410	0.054965	59	700	75	1000	1000	CD14_Mono	0.0646135323741007
MAX	0.056573	56	58	900	1000	1000	CD14_Mono	0.0664082485632184
FOXQ1	0.056736	148	800	175	1000	1000	CD14_Mono	0.0665040344332855
TBX1	0.056956	8	8	700	1000	1000	CD14_Mono	0.0666662636103152
ZFP28	0.057398	4	60	25	1000	1000	CD14_Mono	0.0670875050071531
FOXH1	0.058279	161	250	600	1000	1000	CD14_Mono	0.0680199185714286
HOXA7	0.059901	48	54	800	1000	1000	CD14_Mono	0.0697464287749288
OLIG1	0.059929	131	240	500	1000	1000	CD14_Mono	0.0697464287749288
USF2	0.060432	47	59	700	1000	1000	CD14_Mono	0.0702317837837838
SREBF2(MA0828.2)	0.061184	53	60	800	1000	1000	CD14_Mono	0.0710047272727273
GRHL1	0.061544	33	54	500	1000	1000	CD14_Mono	0.0712201813031162
HOXA13	0.061544	33	54	500	1000	1000	CD14_Mono	0.0712201813031162
BCL6B	0.063624	8	180	25	1000	1000	CD14_Mono	0.0735230664780764
PAX1	0.064681	252	600	400	1000	1000	CD14_Mono	0.0746389505649718
POU3F3	0.06497	172	400	400	1000	1000	CD14_Mono	0.0748666995768688
HES7	0.066472	110	500	200	1000	1000	CD14_Mono	0.0764896112676056
VSX1	0.067879	192	400	450	1000	1000	CD14_Mono	0.0778938356741573
FOSL1::JUNB	0.067883	8	89	50	1000	1000	CD14_Mono	0.0778938356741573
NFE2L1	0.068061	44	92	400	1000	1000	CD14_Mono	0.0779885511921459
CUX1	0.068395	5	45	50	1000	1000	CD14_Mono	0.0782231857541899
TRPS1	0.068489	66	190	300	1000	1000	CD14_Mono	0.0782231857541899
LMX1A	0.068553	18	170	75	1000	1000	CD14_Mono	0.0782231857541899
ATF7	0.069396	25	900	25	1000	1000	CD14_Mono	0.0785016753782668
FOSL2::JUN(MA1131.1)	0.069396	25	900	25	1000	1000	CD14_Mono	0.0785016753782668
ZNF140	0.069628	61	150	350	1000	1000	CD14_Mono	0.0785016753782668
GATA3	0.069799	86	800	100	1000	1000	CD14_Mono	0.0785016753782668
FOS(MA0476.1)	0.069854	40	41	900	1000	1000	CD14_Mono	0.0785016753782668
FOS::JUND	0.069854	40	41	900	1000	1000	CD14_Mono	0.0785016753782668
FOSL1	0.069854	40	41	900	1000	1000	CD14_Mono	0.0785016753782668
FOSL1::JUN(MA1128.1)	0.069854	40	41	900	1000	1000	CD14_Mono	0.0785016753782668
JUNB(MA0490.2)	0.069854	40	41	900	1000	1000	CD14_Mono	0.0785016753782668
JUND(MA0491.2)	0.069854	40	41	900	1000	1000	CD14_Mono	0.0785016753782668
STAT3	0.069854	40	41	900	1000	1000	CD14_Mono	0.0785016753782668
TWIST1	0.070222	12	39	200	1000	1000	CD14_Mono	0.0788068324175824
FOXD2	0.070569	28	87	250	1000	1000	CD14_Mono	0.0790139726027397
LHX3	0.0706	21	88	175	1000	1000	CD14_Mono	0.0790139726027397
FOXD3	0.07071	23	86	200	1000	1000	CD14_Mono	0.0790288235294118
NEUROG2(MA0669.1)	0.071205	123	250	450	1000	1000	CD14_Mono	0.0794733401639344
ARGFX	0.071338	22	130	125	1000	1000	CD14_Mono	0.0795131596180082
NKX6-1	0.073511	25	30	700	1000	1000	CD14_Mono	0.0818235517711172
HOXB13	0.074995	41	46	800	1000	1000	CD14_Mono	0.0833617891156463
ZSCAN31	0.075265	19	25	603	1000	1000	CD14_Mono	0.0835482404891304
OLIG3	0.075618	220	300	700	1000	1000	CD14_Mono	0.0838261953867029
TBX6	0.077241	5	5	600	1000	1000	CD14_Mono	0.084562234270415
BATF	0.077317	24	24	900	1000	1000	CD14_Mono	0.084562234270415
BATF3	0.077317	24	24	900	1000	1000	CD14_Mono	0.084562234270415
BATF::JUN	0.077317	24	24	900	1000	1000	CD14_Mono	0.084562234270415
BNC2	0.077317	24	24	900	1000	1000	CD14_Mono	0.084562234270415
FOSB	0.077317	24	24	900	1000	1000	CD14_Mono	0.084562234270415
FOSL1::JUND(MA1142.1)	0.077317	24	24	900	1000	1000	CD14_Mono	0.084562234270415
FOSL2::JUN(MA1130.1)	0.077317	24	24	900	1000	1000	CD14_Mono	0.084562234270415
JUN::JUNB(MA1132.1)	0.077317	24	24	900	1000	1000	CD14_Mono	0.084562234270415
SOX2	0.077317	24	24	900	1000	1000	CD14_Mono	0.084562234270415
VENTX	0.0775	51	58	800	1000	1000	CD14_Mono	0.084649064171123
GBX2	0.078259	12	78	100	1000	1000	CD14_Mono	0.085363955941255
BHLHE23	0.078675	90	230	350	1000	1000	CD14_Mono	0.0857033
PAX9	0.078863	6	13	250	1000	1000	CD14_Mono	0.0857328510638298
ZNF502	0.078912	67	70	904	1000	1000	CD14_Mono	0.0857328510638298
ZNF189	0.080874	2	3	175	1000	1000	CD14_Mono	0.0877477529880478
RORA(MA0072.1)	0.08196	7	77	50	1000	1000	CD14_Mono	0.0888081167108753
ZNF85	0.0826	5	24	100	1000	1000	CD14_Mono	0.0893830463576159
CRX	0.083365	38	39	900	1000	1000	CD14_Mono	0.090091541005291
ELK1::SREBF2	0.0843	65	800	75	1000	1000	CD14_Mono	0.0909816380449141
TGIF1	0.084686	4	34	50	1000	1000	CD14_Mono	0.091277654353562
ESRRG	0.085794	14	96	100	1000	1000	CD14_Mono	0.0923500632411067
STAT1	0.086615	45	51	800	1000	1000	CD14_Mono	0.0930327884362681
NEUROG1	0.086656	49	85	500	1000	1000	CD14_Mono	0.0930327884362681
RAX	0.086859	20	85	175	1000	1000	CD14_Mono	0.0931283503937008
VSX2	0.087128	15	140	75	1000	1000	CD14_Mono	0.0932943328964613
HOXB6	0.088057	68	400	150	1000	1000	CD14_Mono	0.0941656662303665
CDX2	0.088652	24	33	600	1000	1000	CD14_Mono	0.0946780183006536
MSX1	0.089675	33	41	700	1000	1000	CD14_Mono	0.0956455287206266
PBX1	0.091441	96	500	175	1000	1000	CD14_Mono	0.0974019517601043
IRF7	0.092712	3	22	50	1000	1000	CD14_Mono	0.09862721875
ATF1	0.09536	23	800	25	1000	1000	CD14_Mono	0.101180675324675
BACH2(MA1470.1)	0.09536	23	800	25	1000	1000	CD14_Mono	0.101180675324675
TCF21(MA1568.1)	0.095939	24	75	250	1000	1000	CD14_Mono	0.101662987029831
TBP	0.096827	19	30	500	1000	1000	CD14_Mono	0.102471060880829
GATA6	0.097539	44	800	50	1000	1000	CD14_Mono	0.102957833333333
JUN::JUNB(MA1133.1)	0.097539	44	800	50	1000	1000	CD14_Mono	0.102957833333333
PAX3(MA1546.1)	0.10469	94	100	900	1000	1000	CD14_Mono	0.110079446589447
PRDM14	0.10469	94	900	100	1000	1000	CD14_Mono	0.110079446589447
PRDM6	0.10469	94	900	100	1000	1000	CD14_Mono	0.110079446589447
TEAD2	0.10564	48	900	50	1000	1000	CD14_Mono	0.110877073170732
SREBF1(MA0595.1)	0.10572	167	180	900	1000	1000	CD14_Mono	0.110877073170732
LHX2	0.10665	60	90	600	1000	1000	CD14_Mono	0.111709038461538
ZNF784	0.11295	4	8	250	1000	1000	CD14_Mono	0.118156402048656
ZBTB32	0.11389	47	49	900	1000	1000	CD14_Mono	0.118987378516624
MGA::EVX1	0.11655	30	140	175	1000	1000	CD14_Mono	0.12161091954023
TFAP4(MA1570.1)	0.11832	57	250	200	1000	1000	CD14_Mono	0.123300306122449
CLOCK	0.12442	21	220	75	1000	1000	CD14_Mono	0.129491898089172
FOSL2	0.12603	3	4	350	1000	1000	CD14_Mono	0.131000648854962
MSX2	0.12921	24	40	500	1000	1000	CD14_Mono	0.13413541296061
ZNF384	0.12983	13	75	125	1000	1000	CD14_Mono	0.134608007614213
TFEB	0.13014	14	82	125	1000	1000	CD14_Mono	0.134758403041825
ZNF707	0.13126	70	180	350	1000	1000	CD14_Mono	0.135746101265823
TBX3	0.13212	45	47	900	1000	1000	CD14_Mono	0.136462756005057
MITF	0.13314	158	190	800	1000	1000	CD14_Mono	0.137342651515152
LHX9	0.13437	44	190	200	1000	1000	CD14_Mono	0.138436683480454
NR2E3	0.13795	166	800	200	1000	1000	CD14_Mono	0.141946032745592
EN2	0.1384	27	89	250	1000	1000	CD14_Mono	0.142229937106918
DMRTC2	0.13978	11	23	350	1000	1000	CD14_Mono	0.143467663316583
NOBOX	0.14033	19	85	175	1000	1000	CD14_Mono	0.143851455457967
ZNF394	0.14199	55	64	800	1000	1000	CD14_Mono	0.145280801001252
GATA1	0.14208	3	53	25	1000	1000	CD14_Mono	0.145280801001252
TFE3	0.14689	57	700	75	1000	1000	CD14_Mono	0.1500114125
PHOX2B	0.14717	87	400	200	1000	1000	CD14_Mono	0.150109725343321
SREBF2(MA0596.1)	0.15002	139	900	150	1000	1000	CD14_Mono	0.152825860349127
TBX2	0.15976	2	2	400	1000	1000	CD14_Mono	0.162545354919054
ZNF652	0.16231	13	130	75	1000	1000	CD14_Mono	0.164934415422886
TEAD1	0.16407	22	41	450	1000	1000	CD14_Mono	0.166515763975155
TBX21	0.16735	5	5	700	1000	1000	CD14_Mono	0.169633933002481
JUN(MA0489.1)	0.17586	4	89	25	1000	1000	CD14_Mono	0.178039182156134
BACH1	0.18371	43	800	50	1000	1000	CD14_Mono	0.185756274752475
NEUROD2(MA0668.1)	0.18664	10	300	25	1000	1000	CD14_Mono	0.188485636588381
JDP2(MA0655.1)	0.19021	20	700	25	1000	1000	CD14_Mono	0.191853790123457
STAT4	0.19256	83	99	800	1000	1000	CD14_Mono	0.193984611590629
EOMES	0.2	1	1	200	1000	1000	CD14_Mono	0.201231527093596
USF1	0.20879	5	32	100	1000	1000	CD14_Mono	0.209817257072571
OLIG2(MA0678.1)	0.24018	147	160	900	1000	1000	CD14_Mono	0.241065184275184
TBR1	0.24415	1	11	25	1000	1000	CD14_Mono	0.244749141104294
ZNF146	0.4134	11	400	25	1000	1000	CD14_Mono	0.413906617647059
ZNF260	0.41891	24	130	175	1000	1000	CD14_Mono	0.41891
EGR1	1.3811e-06	54	250	125	1000	1000	CD16_Mono	0.0011283587
ZNF454	7.1491e-06	40	170	125	1000	1000	CD16_Mono	0.0015797512
EGR3	7.4847e-06	60	250	150	1000	1000	CD16_Mono	0.0015797512
EGR4	9.1711e-06	44	250	100	1000	1000	CD16_Mono	0.0015797512
ZIC4	9.668e-06	37	110	175	1000	1000	CD16_Mono	0.0015797512
ZIC5	1.5919e-05	53	110	300	1000	1000	CD16_Mono	0.00190571085714286
ZIC3	1.6328e-05	5	15	25	1000	1000	CD16_Mono	0.00190571085714286
RELA	2.0992e-05	25	110	100	1000	1000	CD16_Mono	0.002143808
E2F8	2.8607e-05	38	210	100	1000	1000	CD16_Mono	0.002343973
GLIS2	2.869e-05	81	120	500	1000	1000	CD16_Mono	0.002343973
ZIC1	3.9949e-05	23	100	100	1000	1000	CD16_Mono	0.00264102458823529
ZNF417	4.5631e-05	53	190	175	1000	1000	CD16_Mono	0.00264102458823529
FLI1::DRGX	4.7605e-05	20	48	175	1000	1000	CD16_Mono	0.00264102458823529
KLF15	4.9264e-05	97	240	300	1000	1000	CD16_Mono	0.00264102458823529
HES7	4.9348e-05	192	240	700	1000	1000	CD16_Mono	0.00264102458823529
NRF1	5.4223e-05	78	220	250	1000	1000	CD16_Mono	0.00264102458823529
TAF1	5.4954e-05	65	250	175	1000	1000	CD16_Mono	0.00264102458823529
ZNF410	6.7191e-05	14	32	150	1000	1000	CD16_Mono	0.00304972483333333
ZBTB17	8.4538e-05	212	240	800	1000	1000	CD16_Mono	0.0036306663
KLF2	8.8878e-05	169	240	600	1000	1000	CD16_Mono	0.0036306663
HIF1A	0.00010436	299	600	450	1000	1000	CD16_Mono	0.003686304
KLF11	0.00010441	48	200	150	1000	1000	CD16_Mono	0.003686304
ZNF707	0.00010838	220	250	800	1000	1000	CD16_Mono	0.003686304
CTCFL	0.0001121	99	250	300	1000	1000	CD16_Mono	0.003686304
ETV2::DRGX	0.0001128	13	13	500	1000	1000	CD16_Mono	0.003686304
MYB	0.00012616	21	40	250	1000	1000	CD16_Mono	0.00370536733333333
TFAP4::FLI1	0.00013	45	67	450	1000	1000	CD16_Mono	0.00370536733333333
HES5	0.000132	71	250	200	1000	1000	CD16_Mono	0.00370536733333333
KLF3	0.000132	71	200	250	1000	1000	CD16_Mono	0.00370536733333333
KLF6	0.00013606	118	190	500	1000	1000	CD16_Mono	0.00370536733333333
E2F6	0.00015262	35	200	100	1000	1000	CD16_Mono	0.0037892041025641
ZNF189	0.00015278	15	38	150	1000	1000	CD16_Mono	0.0037892041025641
ARNT::HIF1A	0.00016028	134	220	500	1000	1000	CD16_Mono	0.0037892041025641
RARA::RXRA	0.00016108	234	300	700	1000	1000	CD16_Mono	0.0037892041025641
SPDEF	0.00016473	165	170	900	1000	1000	CD16_Mono	0.0037892041025641
MAX	0.00017598	15	250	25	1000	1000	CD16_Mono	0.0037892041025641
ZBTB33	0.00017672	52	100	350	1000	1000	CD16_Mono	0.0037892041025641
KLF9	0.00018054	79	230	250	1000	1000	CD16_Mono	0.0037892041025641
ERF::FIGLA	0.00018088	7	53	25	1000	1000	CD16_Mono	0.0037892041025641
SP9	0.00020546	29	210	75	1000	1000	CD16_Mono	0.0041965205
ZNF281	0.00021547	25	100	125	1000	1000	CD16_Mono	0.00429363390243902
HES2	0.00023983	161	230	600	1000	1000	CD16_Mono	0.00447697431818182
SP1	0.00024067	62	100	450	1000	1000	CD16_Mono	0.00447697431818182
SP5	0.00024111	169	190	800	1000	1000	CD16_Mono	0.00447697431818182
CTCF(MA1929.1)	0.00026768	48	250	125	1000	1000	CD16_Mono	0.00475580914893617
KLF10	0.00027003	46	100	300	1000	1000	CD16_Mono	0.00475580914893617
ZBTB26	0.00027359	12	170	25	1000	1000	CD16_Mono	0.00475580914893617
ETV2::FIGLA	0.00028884	12	53	75	1000	1000	CD16_Mono	0.004902817
GLIS3	0.00029559	100	120	700	1000	1000	CD16_Mono	0.004902817
PATZ1	0.00030005	22	220	50	1000	1000	CD16_Mono	0.004902817
SP8	0.00032591	20	190	50	1000	1000	CD16_Mono	0.00501042559322034
REL	0.00032969	66	76	700	1000	1000	CD16_Mono	0.00501042559322034
ZNF692	0.00034591	156	800	175	1000	1000	CD16_Mono	0.00501042559322034
ETV6	0.00034863	40	48	600	1000	1000	CD16_Mono	0.00501042559322034
TCFL5	0.00034917	40	250	100	1000	1000	CD16_Mono	0.00501042559322034
TFEB	0.00035627	65	230	200	1000	1000	CD16_Mono	0.00501042559322034
ELK3	0.00036003	189	240	700	1000	1000	CD16_Mono	0.00501042559322034
ZNF467	0.00036003	189	240	700	1000	1000	CD16_Mono	0.00501042559322034
MAF	0.00036183	13	47	100	1000	1000	CD16_Mono	0.00501042559322034
THRB(MA1574.1)	0.00037019	34	200	100	1000	1000	CD16_Mono	0.00504075383333333
KLF13	0.00037721	15	120	50	1000	1000	CD16_Mono	0.00505214049180328
MAFA	0.0003914	11	47	75	1000	1000	CD16_Mono	0.00510775830769231
ZNF93	0.00039774	58	200	200	1000	1000	CD16_Mono	0.00510775830769231
GLI3	0.00040467	89	120	600	1000	1000	CD16_Mono	0.00510775830769231
POU5F1	0.00040637	3	3	75	1000	1000	CD16_Mono	0.00510775830769231
HINFP	0.00043998	49	110	300	1000	1000	CD16_Mono	0.00544641909090909
ELF5	0.00047468	19	20	600	1000	1000	CD16_Mono	0.00578826208955224
ETV5	0.00048757	143	160	800	1000	1000	CD16_Mono	0.00585018685714286
KLF16	0.00049551	29	220	75	1000	1000	CD16_Mono	0.00585018685714286
ZNF770	0.00050124	66	100	500	1000	1000	CD16_Mono	0.00585018685714286
TFAP4(MA0691.1)	0.0005097	21	21	700	1000	1000	CD16_Mono	0.00586513943661972
POU2F1	0.00051921	14	110	50	1000	1000	CD16_Mono	0.00589159125
WT1	0.00054386	93	240	300	1000	1000	CD16_Mono	0.00608676191780822
KLF14	0.00055304	44	97	300	1000	1000	CD16_Mono	0.00610586054054054
MAZ	0.00060753	172	250	600	1000	1000	CD16_Mono	0.0065309475
ZNF335	0.00060753	172	250	600	1000	1000	CD16_Mono	0.0065309475
RELB	0.00061604	83	160	400	1000	1000	CD16_Mono	0.00653642441558442
CTCF(MA0139.1)	0.00066845	71	300	175	1000	1000	CD16_Mono	0.00690753075
NR1H2::RXRA	0.00067505	16	23	350	1000	1000	CD16_Mono	0.00690753075
TFDP1	0.00067638	20	200	50	1000	1000	CD16_Mono	0.00690753075
ARNT2	0.00069166	26	300	50	1000	1000	CD16_Mono	0.00695227146341463
OTX1	0.00069778	32	32	800	1000	1000	CD16_Mono	0.00695227146341463
KLF4	0.00071311	3	8	25	1000	1000	CD16_Mono	0.00701940807228916
HES1	0.00073669	54	250	150	1000	1000	CD16_Mono	0.0070734243956044
ZNF701	0.00074297	15	63	100	1000	1000	CD16_Mono	0.0070734243956044
HESX1	0.00074635	31	33	700	1000	1000	CD16_Mono	0.0070734243956044
KLF5	0.00077056	60	110	400	1000	1000	CD16_Mono	0.0070734243956044
ZNF682	0.00077056	60	110	400	1000	1000	CD16_Mono	0.0070734243956044
ZBTB14	0.0007845	14	250	25	1000	1000	CD16_Mono	0.0070734243956044
PBX3	0.00078451	41	90	300	1000	1000	CD16_Mono	0.0070734243956044
POU1F1	0.00078786	6	48	25	1000	1000	CD16_Mono	0.0070734243956044
TFAP2E	0.00080422	69	170	300	1000	1000	CD16_Mono	0.00714182326086956
HEY1	0.00081464	82	250	250	1000	1000	CD16_Mono	0.00715656860215054
MYOG	0.00082489	173	220	700	1000	1000	CD16_Mono	0.00716952265957447
SP3	0.00085547	33	100	200	1000	1000	CD16_Mono	0.00728040614583333
ZNF740	0.00085547	33	200	100	1000	1000	CD16_Mono	0.00728040614583333
RAX	0.00087926	31	31	800	1000	1000	CD16_Mono	0.00734041153061224
ZNF148	0.00088049	165	240	600	1000	1000	CD16_Mono	0.00734041153061224
SOHLH2	0.00090447	89	400	175	1000	1000	CD16_Mono	0.0074472001
RFX3	0.00091153	4	4	175	1000	1000	CD16_Mono	0.0074472001
TBX3	0.00093777	173	300	500	1000	1000	CD16_Mono	0.00758572366336634
AR	0.00095234	117	120	900	1000	1000	CD16_Mono	0.00762483097087379
ETV2::FOXI1	0.00096127	9	28	100	1000	1000	CD16_Mono	0.00762483097087379
GRHL1	0.00097312	3	3	100	1000	1000	CD16_Mono	0.00764460615384615
SREBF2(MA0596.1)	0.0010058	145	900	150	1000	1000	CD16_Mono	0.0078260819047619
MEIS2(MA0774.1)	0.0010254	11	14	350	1000	1000	CD16_Mono	0.00783709158878505
SIN3A	0.0010264	78	93	700	1000	1000	CD16_Mono	0.00783709158878505
PHOX2A	0.001045	48	800	50	1000	1000	CD16_Mono	0.00790523148148148
ESR2	0.0010926	46	67	500	1000	1000	CD16_Mono	0.0081894880733945
MLXIPL	0.0011134	53	300	125	1000	1000	CD16_Mono	0.008231275
ZNF549	0.0011283	22	240	50	1000	1000	CD16_Mono	0.008231275
ZNF460	0.0011284	100	180	450	1000	1000	CD16_Mono	0.008231275
MAFK	0.001176	73	98	600	1000	1000	CD16_Mono	0.00835784017094017
TFAP2A(MA0003.4)	0.0011776	43	97	300	1000	1000	CD16_Mono	0.00835784017094017
KLF8	0.001179	141	240	500	1000	1000	CD16_Mono	0.00835784017094017
FOXM1	0.0011942	19	27	400	1000	1000	CD16_Mono	0.00835784017094017
TFAP2B(MA0811.1)	0.0011969	108	250	350	1000	1000	CD16_Mono	0.00835784017094017
TFE3	0.0012108	70	300	175	1000	1000	CD16_Mono	0.00838325084745763
KLF7	0.001239	21	63	175	1000	1000	CD16_Mono	0.00843688666666667
ELK4	0.0012392	13	13	600	1000	1000	CD16_Mono	0.00843688666666667
GLI2	0.0012658	158	230	600	1000	1000	CD16_Mono	0.00848876393442623
ZNF320	0.0012676	23	99	125	1000	1000	CD16_Mono	0.00848876393442623
SREBF1(MA0595.1)	0.0013193	98	900	100	1000	1000	CD16_Mono	0.00876315528455285
ETV4	0.0013574	128	160	700	1000	1000	CD16_Mono	0.00892475238095238
FOXJ2	0.0013714	14	20	350	1000	1000	CD16_Mono	0.00892475238095238
KLF1	0.0013764	27	64	250	1000	1000	CD16_Mono	0.00892475238095238
ZNF41	0.0013928	15	22	350	1000	1000	CD16_Mono	0.0089474265625
NR4A2::RXRA	0.0014018	70	210	250	1000	1000	CD16_Mono	0.0089474265625
BARHL2	0.0014226	24	700	25	1000	1000	CD16_Mono	0.00897003153846154
MECP2	0.0014273	26	200	75	1000	1000	CD16_Mono	0.00897003153846154
INSM1	0.0014745	78	200	300	1000	1000	CD16_Mono	0.00914792424242424
ZNF768	0.001478	3	10	25	1000	1000	CD16_Mono	0.00914792424242424
VEZF1	0.0014981	98	120	700	1000	1000	CD16_Mono	0.00917356865671642
ZNF257	0.0015046	150	170	800	1000	1000	CD16_Mono	0.00917356865671642
SALL4	0.0015833	8	97	25	1000	1000	CD16_Mono	0.00953246764705882
REST	0.0015868	35	90	250	1000	1000	CD16_Mono	0.00953246764705882
ZFX	0.0016243	78	240	250	1000	1000	CD16_Mono	0.00965066449275362
TFCP2	0.0016301	5	37	25	1000	1000	CD16_Mono	0.00965066449275362
ZNF530	0.0016686	19	96	100	1000	1000	CD16_Mono	0.00973093028169014
TFAP2C(MA0814.2)	0.0016815	49	100	350	1000	1000	CD16_Mono	0.00973093028169014
RBPJ	0.0016894	133	250	450	1000	1000	CD16_Mono	0.00973093028169014
TFAP2A(MA0810.1)	0.0016913	170	250	600	1000	1000	CD16_Mono	0.00973093028169014
ZNF816	0.0017229	293	600	450	1000	1000	CD16_Mono	0.00979474066666667
ELK1::HOXB13	0.0017343	232	600	350	1000	1000	CD16_Mono	0.00979474066666667
SP2	0.0017429	26	100	150	1000	1000	CD16_Mono	0.00979474066666667
TFAP2B(MA0813.1)	0.001758	53	110	350	1000	1000	CD16_Mono	0.00979474066666667
ETV2::HOXB13	0.0017741	2	3	25	1000	1000	CD16_Mono	0.00979474066666667
TFAP2C(MA0815.1)	0.0017831	94	250	300	1000	1000	CD16_Mono	0.00979474066666667
POU3F3	0.0017913	8	48	50	1000	1000	CD16_Mono	0.00979474066666667
NFKB1	0.0017983	22	160	75	1000	1000	CD16_Mono	0.00979474066666667
MZF1	0.0018271	72	86	700	1000	1000	CD16_Mono	0.00984142387096774
USF2	0.0018486	25	300	50	1000	1000	CD16_Mono	0.00984142387096774
MYF6	0.0018527	50	75	500	1000	1000	CD16_Mono	0.00984142387096774
TFAP2A(MA0872.1)	0.0018605	133	150	800	1000	1000	CD16_Mono	0.00984142387096774
BHLHE40	0.0018671	75	230	250	1000	1000	CD16_Mono	0.00984142387096774
EHF	0.0018797	28	30	700	1000	1000	CD16_Mono	0.00984432628205128
KLF12	0.0019412	8	100	25	1000	1000	CD16_Mono	0.00997459371069182
SP4	0.0019412	8	100	25	1000	1000	CD16_Mono	0.00997459371069182
ZNF610	0.0019412	8	100	25	1000	1000	CD16_Mono	0.00997459371069182
NR2C2(MA0504.1)	0.0020045	54	100	400	1000	1000	CD16_Mono	0.010235478125
NR5A2	0.0020228	12	14	450	1000	1000	CD16_Mono	0.0102647677018634
TCF12(MA1648.1)	0.0020726	107	220	400	1000	1000	CD16_Mono	0.0103975264705882
DPRX	0.0020821	12	12	600	1000	1000	CD16_Mono	0.0103975264705882
TFAP4(MA1570.1)	0.0021111	7	20	100	1000	1000	CD16_Mono	0.0103975264705882
ZNF667	0.002118	3	6	50	1000	1000	CD16_Mono	0.0103975264705882
EVX1	0.0021388	22	600	25	1000	1000	CD16_Mono	0.0103975264705882
HES6	0.0021388	22	600	25	1000	1000	CD16_Mono	0.0103975264705882
HOXD12::ELK1	0.0021407	13	74	75	1000	1000	CD16_Mono	0.0103975264705882
CREB3L4(MA1474.1)	0.002152	191	220	800	1000	1000	CD16_Mono	0.0103975264705882
NFATC2	0.0021635	138	600	200	1000	1000	CD16_Mono	0.0103975264705882
ETV5::FIGLA	0.0021993	10	73	50	1000	1000	CD16_Mono	0.0105077666666667
RARA(MA0730.1)	0.002216	265	700	350	1000	1000	CD16_Mono	0.010526
TBX2	0.0022558	156	300	450	1000	1000	CD16_Mono	0.0106531132947977
NFKB2	0.0022966	16	45	175	1000	1000	CD16_Mono	0.0106750050847458
BHLHE41	0.0022991	87	230	300	1000	1000	CD16_Mono	0.0106750050847458
GCM1	0.0023063	18	47	200	1000	1000	CD16_Mono	0.0106750050847458
CTCF(MA1930.1)	0.0023127	193	250	700	1000	1000	CD16_Mono	0.0106750050847458
RREB1	0.00233	69	120	450	1000	1000	CD16_Mono	0.0106944382022472
ESRRA	0.0023486	5	9	125	1000	1000	CD16_Mono	0.0107195877094972
EWSR1-FLI1	0.0023655	38	47	609	1000	1000	CD16_Mono	0.0107367416666667
ISL2	0.0024442	121	900	125	1000	1000	CD16_Mono	0.0110137884615385
ZNF263	0.0024535	99	110	800	1000	1000	CD16_Mono	0.0110137884615385
ZBTB7B	0.0025262	199	230	800	1000	1000	CD16_Mono	0.0112441281081081
NFIC::TLX1	0.0025409	49	81	450	1000	1000	CD16_Mono	0.0112441281081081
ARNTL	0.0025461	34	300	75	1000	1000	CD16_Mono	0.0112441281081081
ELK1	0.002595	172	180	900	1000	1000	CD16_Mono	0.0113423192513369
RXRA	0.0025961	55	200	200	1000	1000	CD16_Mono	0.0113423192513369
ISL1	0.0026503	19	67	150	1000	1000	CD16_Mono	0.0115175271276596
TBR1	0.0027393	222	500	400	1000	1000	CD16_Mono	0.01183747
EPAS1	0.0027529	95	220	350	1000	1000	CD16_Mono	0.01183747
ETV7	0.0028663	54	54	900	1000	1000	CD16_Mono	0.01222946875
NR4A1	0.002874	35	36	800	1000	1000	CD16_Mono	0.01222946875
ZNF669	0.0029027	93	250	300	1000	1000	CD16_Mono	0.0122875953367876
PROP1	0.0029461	69	800	75	1000	1000	CD16_Mono	0.012311656281407
ZNF354C	0.002977	178	230	700	1000	1000	CD16_Mono	0.012311656281407
PRDM14	0.0029891	16	160	50	1000	1000	CD16_Mono	0.012311656281407
MNT	0.0029982	13	250	25	1000	1000	CD16_Mono	0.012311656281407
ZBTB48	0.0029982	13	250	25	1000	1000	CD16_Mono	0.012311656281407
ETV5::DRGX	0.0029988	7	13	175	1000	1000	CD16_Mono	0.012311656281407
NR1I2	0.0030643	26	210	75	1000	1000	CD16_Mono	0.0124757119402985
ZNF121	0.0030693	73	100	600	1000	1000	CD16_Mono	0.0124757119402985
MAX::MYC	0.0030858	10	160	25	1000	1000	CD16_Mono	0.0124806861386139
TFAP2C(MA0524.2)	0.0031166	106	250	350	1000	1000	CD16_Mono	0.0125341416666667
PRDM9	0.0031297	149	170	800	1000	1000	CD16_Mono	0.0125341416666667
PLAGL2	0.0031643	43	120	250	1000	1000	CD16_Mono	0.0126108931707317
MYF5	0.003221	86	120	600	1000	1000	CD16_Mono	0.0127128357487923
ZNF140	0.003221	86	120	600	1000	1000	CD16_Mono	0.0127128357487923
MYC	0.0032611	196	500	350	1000	1000	CD16_Mono	0.0128092245192308
POU2F3	0.0033177	3	3	150	1000	1000	CD16_Mono	0.012896764953271
ZBTB7C	0.0033366	106	220	400	1000	1000	CD16_Mono	0.012896764953271
SOX14	0.0033374	7	15	150	1000	1000	CD16_Mono	0.012896764953271
ELF2	0.0033507	42	48	700	1000	1000	CD16_Mono	0.012896764953271
NFIC(MA1527.1)	0.0033774	62	67	800	1000	1000	CD16_Mono	0.012896764953271
TBX20	0.0033781	261	400	600	1000	1000	CD16_Mono	0.012896764953271
ARNT	0.0034108	144	250	500	1000	1000	CD16_Mono	0.01296104
NEUROG1	0.0035	25	800	25	1000	1000	CD16_Mono	0.0132384259259259
MAFF	0.0035302	34	35	800	1000	1000	CD16_Mono	0.0132911216589862
BHLHE23	0.0035621	26	31	600	1000	1000	CD16_Mono	0.0133497050458716
NR4A2	0.0035958	137	600	200	1000	1000	CD16_Mono	0.0133683481818182
TCF3	0.0035998	73	190	300	1000	1000	CD16_Mono	0.0133683481818182
POU5F1B	0.0036269	8	110	25	1000	1000	CD16_Mono	0.013408042081448
FOXL1	0.0037311	30	33	700	1000	1000	CD16_Mono	0.0137311202702703
ZSCAN22	0.0038291	192	250	700	1000	1000	CD16_Mono	0.0139296684444444
RFX2	0.0038362	4	4	250	1000	1000	CD16_Mono	0.0139296684444444
RFX5	0.0038362	4	4	250	1000	1000	CD16_Mono	0.0139296684444444
TBX18	0.0038667	228	300	700	1000	1000	CD16_Mono	0.0139519845814978
ZNF449	0.0038765	72	99	600	1000	1000	CD16_Mono	0.0139519845814978
PKNOX1	0.0039149	53	90	450	1000	1000	CD16_Mono	0.0140283916666667
SPIC	0.0039661	25	34	500	1000	1000	CD16_Mono	0.0141013495689655
PPARA::RXRA	0.0039825	132	800	150	1000	1000	CD16_Mono	0.0141013495689655
FOXI1	0.0040043	6	6	400	1000	1000	CD16_Mono	0.0141013495689655
HOXB13	0.0040043	6	6	400	1000	1000	CD16_Mono	0.0141013495689655
ESRRB	0.0041302	7	9	300	1000	1000	CD16_Mono	0.0144476889361702
XBP1	0.0041383	22	73	175	1000	1000	CD16_Mono	0.0144476889361702
MAF::NFE2	0.0041557	4	28	25	1000	1000	CD16_Mono	0.0144476889361702
TFAP4::ETV1	0.0041947	3	14	25	1000	1000	CD16_Mono	0.0144715864978903
NR2F1(MA1538.1)	0.004198	104	130	700	1000	1000	CD16_Mono	0.0144715864978903
ZNF282	0.0043279	19	29	400	1000	1000	CD16_Mono	0.0148068430962343
ZNF436	0.0043315	9	67	50	1000	1000	CD16_Mono	0.0148068430962343
BACH2(MA1470.1)	0.004402	24	24	800	1000	1000	CD16_Mono	0.0148647504065041
POU6F1(MA1549.1)	0.004402	24	24	800	1000	1000	CD16_Mono	0.0148647504065041
NFE2L2	0.0044445	7	89	25	1000	1000	CD16_Mono	0.0148647504065041
TFAP2B(MA0812.1)	0.0044618	101	170	500	1000	1000	CD16_Mono	0.0148647504065041
DLX6	0.0044758	50	900	50	1000	1000	CD16_Mono	0.0148647504065041
SOX9	0.0044758	50	900	50	1000	1000	CD16_Mono	0.0148647504065041
ZNF143	0.0044758	50	900	50	1000	1000	CD16_Mono	0.0148647504065041
MSANTD3	0.004552	20	150	75	1000	1000	CD16_Mono	0.0150347766129032
GLIS1	0.0045638	26	110	145	1000	1000	CD16_Mono	0.0150347766129032
THAP1	0.0046483	65	200	250	1000	1000	CD16_Mono	0.0151301239043825
ZNF343	0.0046483	65	200	250	1000	1000	CD16_Mono	0.0151301239043825
ZNF684	0.0046483	65	250	200	1000	1000	CD16_Mono	0.0151301239043825
NFIB	0.0046955	139	300	400	1000	1000	CD16_Mono	0.0152231091269841
ZNF264	0.0047871	12	230	25	1000	1000	CD16_Mono	0.0153117833333333
NR1D1	0.0047999	18	97	100	1000	1000	CD16_Mono	0.0153117833333333
ZNF76	0.0048143	4	8	100	1000	1000	CD16_Mono	0.0153117833333333
FOXD2	0.0048171	10	33	125	1000	1000	CD16_Mono	0.0153117833333333
CLOCK	0.0048353	195	500	350	1000	1000	CD16_Mono	0.0153117833333333
IKZF1	0.0048353	9	28	125	1000	1000	CD16_Mono	0.0153117833333333
NEUROD2(MA0668.1)	0.0049672	41	53	600	1000	1000	CD16_Mono	0.0156687351351351
PPARA	0.0051436	180	400	400	1000	1000	CD16_Mono	0.0160749427480916
THRA	0.0051474	59	150	300	1000	1000	CD16_Mono	0.0160749427480916
RUNX1	0.005155	5	5	350	1000	1000	CD16_Mono	0.0160749427480916
CDX4	0.0052837	3	3	175	1000	1000	CD16_Mono	0.0163514503787879
HOXA10	0.0052837	3	3	175	1000	1000	CD16_Mono	0.0163514503787879
SRF	0.0053112	32	33	800	1000	1000	CD16_Mono	0.0163745298113208
LYL1	0.005341	8	38	75	1000	1000	CD16_Mono	0.0164045
POU2F1::SOX2	0.0053971	5	9	150	1000	1000	CD16_Mono	0.0165147217228464
TFEC	0.0054352	14	300	25	1000	1000	CD16_Mono	0.016569247761194
ZNF708	0.0055544	184	240	700	1000	1000	CD16_Mono	0.0168696832713755
BARX2	0.005789	97	900	100	1000	1000	CD16_Mono	0.0175170851851852
POU3F1	0.00595	37	55	500	1000	1000	CD16_Mono	0.0179378228782288
ZNF331	0.0060535	227	300	700	1000	1000	CD16_Mono	0.0181598450549451
NKX3-2	0.0060681	4	31	25	1000	1000	CD16_Mono	0.0181598450549451
HMBOX1	0.0061231	7	31	75	1000	1000	CD16_Mono	0.0182137909747292
PAX5	0.0061623	111	190	500	1000	1000	CD16_Mono	0.0182137909747292
ZNF784	0.0061753	191	250	700	1000	1000	CD16_Mono	0.0182137909747292
ZNF8	0.0061753	191	700	250	1000	1000	CD16_Mono	0.0182137909747292
ZNF214	0.0063377	76	500	125	1000	1000	CD16_Mono	0.0186255428057554
ZNF16	0.0063684	29	400	50	1000	1000	CD16_Mono	0.0186486838709677
ZNF134	0.0064135	37	87	300	1000	1000	CD16_Mono	0.0187136767857143
DMRTA2	0.0064549	34	500	50	1000	1000	CD16_Mono	0.0187530267605634
ISX	0.0064999	28	31	700	1000	1000	CD16_Mono	0.0187530267605634
PITX1	0.0065051	31	32	800	1000	1000	CD16_Mono	0.0187530267605634
GATA2	0.0065188	15	22	400	1000	1000	CD16_Mono	0.0187530267605634
ZNF547	0.0065671	245	500	450	1000	1000	CD16_Mono	0.0187841440559441
ZBED1	0.0065756	28	120	150	1000	1000	CD16_Mono	0.0187841440559441
ETV1	0.0067256	19	500	25	1000	1000	CD16_Mono	0.0191456975609756
TBX4	0.0068142	107	300	300	1000	1000	CD16_Mono	0.0193305604166667
SIX2	0.0069469	3	4	125	1000	1000	CD16_Mono	0.0196388141868512
ATF4	0.006985	5	11	125	1000	1000	CD16_Mono	0.0196784310344828
POU2F2	0.0070295	13	51	125	1000	1000	CD16_Mono	0.0197357439862543
ZNF554	0.0070742	40	96	300	1000	1000	CD16_Mono	0.0197932239726027
LHX9	0.0072065	19	20	700	1000	1000	CD16_Mono	0.0200945750853242
TCF4	0.0072762	259	400	600	1000	1000	CD16_Mono	0.0202199163265306
ETV2	0.0073228	14	30	250	1000	1000	CD16_Mono	0.0202804325423729
IRF6	0.0074552	3	17	25	1000	1000	CD16_Mono	0.0205773594594595
GRHL2	0.0076491	7	7	500	1000	1000	CD16_Mono	0.0210414636363636
FOXO1::ELK1	0.0077677	13	14	600	1000	1000	CD16_Mono	0.0212960097315436
MEIS2(MA1640.1)	0.0079041	3	3	200	1000	1000	CD16_Mono	0.0215841693069307
GATA5	0.0079868	4	4	300	1000	1000	CD16_Mono	0.0215841693069307
HOXC10	0.0079868	4	4	300	1000	1000	CD16_Mono	0.0215841693069307
NR2F1(MA1537.1)	0.0079931	131	800	150	1000	1000	CD16_Mono	0.0215841693069307
SIX5	0.0080049	4	9	100	1000	1000	CD16_Mono	0.0215841693069307
DLX5	0.0081114	21	31	450	1000	1000	CD16_Mono	0.0217244571895425
VSX2	0.0081114	21	31	450	1000	1000	CD16_Mono	0.0217244571895425
AHR	0.0081367	197	230	800	1000	1000	CD16_Mono	0.0217244571895425
ELK1::SREBF2	0.0082226	37	61	450	1000	1000	CD16_Mono	0.0218822938110749
TBX21	0.0084372	219	500	400	1000	1000	CD16_Mono	0.0223804948051948
FOXG1	0.0084883	8	31	100	1000	1000	CD16_Mono	0.0224431750809062
TP73	0.0085833	106	110	900	1000	1000	CD16_Mono	0.0226211487096774
IRF5	0.0087445	21	21	800	1000	1000	CD16_Mono	0.0229308146964856
FOXO1::ELF1	0.008785	21	600	25	1000	1000	CD16_Mono	0.0229308146964856
ZFP57	0.008785	21	600	25	1000	1000	CD16_Mono	0.0229308146964856
PAX6	0.0089528	41	300	100	1000	1000	CD16_Mono	0.0231814085173502
PLAG1	0.0089528	41	100	300	1000	1000	CD16_Mono	0.0231814085173502
POU3F2	0.0089893	11	51	100	1000	1000	CD16_Mono	0.0231814085173502
RFX1	0.0089945	4	4	309	1000	1000	CD16_Mono	0.0231814085173502
PHOX2B	0.0091312	143	900	150	1000	1000	CD16_Mono	0.0234597182389937
ETS1	0.0093672	13	13	700	1000	1000	CD16_Mono	0.0239156325
LBX2	0.0093672	13	13	700	1000	1000	CD16_Mono	0.0239156325
TCF21(MA1568.1)	0.0096817	28	49	400	1000	1000	CD16_Mono	0.024460387613293
FOXJ2::ELF1	0.0097274	29	30	800	1000	1000	CD16_Mono	0.024460387613293
ZNF329	0.0098131	153	160	907	1000	1000	CD16_Mono	0.024460387613293
NFATC3	0.0098511	172	800	200	1000	1000	CD16_Mono	0.024460387613293
ZKSCAN3	0.00987	45	97	350	1000	1000	CD16_Mono	0.024460387613293
ZNF136	0.0098798	30	44	500	1000	1000	CD16_Mono	0.024460387613293
YY2	0.0098966	45	190	175	1000	1000	CD16_Mono	0.024460387613293
RXRB(MA0855.1)	0.009902	18	19	700	1000	1000	CD16_Mono	0.024460387613293
CDX1	0.0099099	2	2	100	1000	1000	CD16_Mono	0.024460387613293
HOXB7	0.0099099	2	2	100	1000	1000	CD16_Mono	0.024460387613293
ONECUT2	0.0099099	2	2	100	1000	1000	CD16_Mono	0.024460387613293
ELK1::HOXA1	0.0099702	213	800	250	1000	1000	CD16_Mono	0.0245351006024096
CEBPG(MA1636.1)	0.010059	13	21	350	1000	1000	CD16_Mono	0.0245507302052786
HSF2	0.010069	166	600	250	1000	1000	CD16_Mono	0.0245507302052786
HOXC9	0.010087	5	5	400	1000	1000	CD16_Mono	0.0245507302052786
KLF17	0.010145	16	180	50	1000	1000	CD16_Mono	0.0245507302052786
NR2F6(MA1539.1)	0.010173	114	130	800	1000	1000	CD16_Mono	0.0245507302052786
NR1H4::RXRA	0.010214	39	160	175	1000	1000	CD16_Mono	0.0245507302052786
NHLH1	0.010232	10	45	100	1000	1000	CD16_Mono	0.0245507302052786
FLI1::FOXI1	0.010234	13	28	250	1000	1000	CD16_Mono	0.0245507302052786
PPARD	0.010247	7	10	300	1000	1000	CD16_Mono	0.0245507302052786
FOXO6	0.010324	32	65	350	1000	1000	CD16_Mono	0.0246628888888889
ERF::SREBF2	0.010454	23	50	300	1000	1000	CD16_Mono	0.0248615
MAFG::NFE2L1	0.010468	5	28	50	1000	1000	CD16_Mono	0.0248615
VSX1	0.010544	18	24	500	1000	1000	CD16_Mono	0.0249694144927536
MLX	0.010582	32	300	75	1000	1000	CD16_Mono	0.0249735128939828
MBD2	0.010645	74	200	300	1000	1000	CD16_Mono	0.0249735128939828
ZNF582	0.010645	74	300	200	1000	1000	CD16_Mono	0.0249735128939828
THRB(MA1575.1)	0.010668	116	250	400	1000	1000	CD16_Mono	0.0249735128939828
ZNF317	0.010775	12	19	350	1000	1000	CD16_Mono	0.0251519285714286
SPIB	0.010849	42	42	900	1000	1000	CD16_Mono	0.025214547752809
ZNF574	0.010908	4	8	125	1000	1000	CD16_Mono	0.025214547752809
PRDM1	0.010985	71	600	100	1000	1000	CD16_Mono	0.025214547752809
HOXA2	0.010987	20	20	800	1000	1000	CD16_Mono	0.025214547752809
HOXC4	0.010987	20	20	800	1000	1000	CD16_Mono	0.025214547752809
MEOX2	0.010987	20	20	800	1000	1000	CD16_Mono	0.025214547752809
EN1	0.011135	22	24	700	1000	1000	CD16_Mono	0.0254336638888889
BHLHE22(MA1635.1)	0.011207	152	160	900	1000	1000	CD16_Mono	0.0254336638888889
ERF	0.011207	152	160	900	1000	1000	CD16_Mono	0.0254336638888889
ZNF85	0.011207	152	160	900	1000	1000	CD16_Mono	0.0254336638888889
ZNF75D	0.011345	167	300	500	1000	1000	CD16_Mono	0.0256755263157895
RORA(MA0071.1)	0.011395	3	7	75	1000	1000	CD16_Mono	0.0257174447513812
HEY2	0.011688	115	120	900	1000	1000	CD16_Mono	0.0263060495867769
HOXA9	0.011803	3	4	150	1000	1000	CD16_Mono	0.0264918983516483
RXRG(MA0856.1)	0.011836	8	11	350	1000	1000	CD16_Mono	0.0264931835616438
MEIS1(MA0498.2)	0.011892	3	20	25	1000	1000	CD16_Mono	0.0265458032786885
RXRB(MA1555.1)	0.012223	52	160	250	1000	1000	CD16_Mono	0.0269104865591398
NKX6-2	0.012225	16	400	25	1000	1000	CD16_Mono	0.0269104865591398
OSR1	0.012225	16	400	25	1000	1000	CD16_Mono	0.0269104865591398
UNCX	0.012225	16	400	25	1000	1000	CD16_Mono	0.0269104865591398
ZKSCAN1	0.012225	16	400	25	1000	1000	CD16_Mono	0.0269104865591398
ZNF502	0.012253	28	29	801	1000	1000	CD16_Mono	0.0269104865591398
BHLHA15(MA1472.1)	0.012446	72	120	500	1000	1000	CD16_Mono	0.0272610777479893
HNF4A(MA0114.4)	0.012584	122	140	800	1000	1000	CD16_Mono	0.027444664
GBX2	0.012597	20	24	600	1000	1000	CD16_Mono	0.027444664
MSGN1	0.013112	58	59	900	1000	1000	CD16_Mono	0.0284907021276596
SREBF2(MA0828.2)	0.013162	114	220	450	1000	1000	CD16_Mono	0.0285234854111406
ELF4	0.013203	109	160	600	1000	1000	CD16_Mono	0.0285366428571429
ALX1	0.013439	73	900	75	1000	1000	CD16_Mono	0.0285461922077922
BACH2(MA1101.2)	0.013439	73	900	75	1000	1000	CD16_Mono	0.0285461922077922
FOXJ3	0.013439	73	900	75	1000	1000	CD16_Mono	0.0285461922077922
STAT6	0.013439	73	900	75	1000	1000	CD16_Mono	0.0285461922077922
ETV3	0.013452	12	12	700	1000	1000	CD16_Mono	0.0285461922077922
HOXA13	0.013452	12	12	700	1000	1000	CD16_Mono	0.0285461922077922
NR1H4	0.013452	12	12	700	1000	1000	CD16_Mono	0.0285461922077922
OVOL1	0.013553	41	44	800	1000	1000	CD16_Mono	0.0285592036082474
E2F3	0.013563	19	35	350	1000	1000	CD16_Mono	0.0285592036082474
FOXO3	0.013563	19	35	350	1000	1000	CD16_Mono	0.0285592036082474
CEBPB	0.013645	3	21	25	1000	1000	CD16_Mono	0.0285845256410256
CEBPE	0.013645	3	21	25	1000	1000	CD16_Mono	0.0285845256410256
HOXB9	0.013788	2	4	50	1000	1000	CD16_Mono	0.0285908527918782
HOXC11	0.013788	2	4	50	1000	1000	CD16_Mono	0.0285908527918782
HOXD11	0.013788	2	4	50	1000	1000	CD16_Mono	0.0285908527918782
ZNF382	0.013788	2	4	50	1000	1000	CD16_Mono	0.0285908527918782
TBX1	0.013872	225	300	700	1000	1000	CD16_Mono	0.0286922126582278
MSC	0.013979	31	40	600	1000	1000	CD16_Mono	0.0288405126262626
PAX1	0.01406	90	170	450	1000	1000	CD16_Mono	0.0289345591939547
FEV	0.01414	134	200	600	1000	1000	CD16_Mono	0.02902608040201
MYCN	0.014304	192	500	350	1000	1000	CD16_Mono	0.0292891428571429
CRX	0.014685	34	36	800	1000	1000	CD16_Mono	0.0299119552238806
PAX7	0.014685	34	36	800	1000	1000	CD16_Mono	0.0299119552238806
ZNF322	0.014718	136	300	400	1000	1000	CD16_Mono	0.0299119552238806
TBX6	0.015045	94	400	200	1000	1000	CD16_Mono	0.0304575173267327
ZBTB7A	0.015061	204	240	800	1000	1000	CD16_Mono	0.0304575173267327
ASCL1(MA1100.2)	0.015136	15	49	175	1000	1000	CD16_Mono	0.0305336098765432
ESR1	0.015269	85	160	450	1000	1000	CD16_Mono	0.0307260418719212
HAND2	0.015329	2	8	25	1000	1000	CD16_Mono	0.0307709901719902
ZBTB32	0.015391	6	6	500	1000	1000	CD16_Mono	0.0307796301703163
AIRE	0.015484	3	3	250	1000	1000	CD16_Mono	0.0307796301703163
HOXD9	0.015484	3	3	250	1000	1000	CD16_Mono	0.0307796301703163
PAX4	0.015484	3	3	250	1000	1000	CD16_Mono	0.0307796301703163
TGIF1	0.015709	261	700	351	1000	1000	CD16_Mono	0.0311510995145631
ERF::HOXB13	0.015854	2	3	75	1000	1000	CD16_Mono	0.0312517054631829
MNX1	0.015854	2	3	75	1000	1000	CD16_Mono	0.0312517054631829
SMAD4	0.016008	160	210	700	1000	1000	CD16_Mono	0.0312517054631829
ZNF135	0.016008	160	210	700	1000	1000	CD16_Mono	0.0312517054631829
ZSCAN29	0.016029	19	78	150	1000	1000	CD16_Mono	0.0312517054631829
ETV5::HOXA2	0.016085	42	50	700	1000	1000	CD16_Mono	0.0312517054631829
OVOL2	0.016085	42	700	50	1000	1000	CD16_Mono	0.0312517054631829
STAT3	0.016085	42	700	50	1000	1000	CD16_Mono	0.0312517054631829
EBF3	0.016104	10	200	25	1000	1000	CD16_Mono	0.0312517054631829
FOXK1	0.016147	5	31	50	1000	1000	CD16_Mono	0.0312608981042654
BARHL1	0.016347	212	800	250	1000	1000	CD16_Mono	0.0313731826697892
FOXD1	0.016347	212	800	250	1000	1000	CD16_Mono	0.0313731826697892
EVX2	0.016394	46	800	50	1000	1000	CD16_Mono	0.0313731826697892
HSF4	0.016394	46	800	50	1000	1000	CD16_Mono	0.0313731826697892
MGA	0.016397	89	300	250	1000	1000	CD16_Mono	0.0313731826697892
ALX3	0.016635	98	700	125	1000	1000	CD16_Mono	0.0317541939252336
HOXD12	0.017464	260	700	350	1000	1000	CD16_Mono	0.0332025
TRPS1	0.017475	28	32	700	1000	1000	CD16_Mono	0.0332025
TAL1::TCF3	0.017565	33	35	800	1000	1000	CD16_Mono	0.0332960672853828
ZBTB6	0.017712	45	88	400	1000	1000	CD16_Mono	0.033497
ZNF18	0.017822	109	800	125	1000	1000	CD16_Mono	0.0336271916859122
GATA4	0.017933	19	23	600	1000	1000	CD16_Mono	0.0337586658986175
FOXQ1	0.018113	7	17	175	1000	1000	CD16_Mono	0.0340191287356322
GATA3	0.018228	5	5	450	1000	1000	CD16_Mono	0.0340784347826087
HOXC12	0.018228	5	5	450	1000	1000	CD16_Mono	0.0340784347826087
NR2C1	0.018373	63	170	300	1000	1000	CD16_Mono	0.034271098173516
ETS2	0.018439	133	140	900	1000	1000	CD16_Mono	0.034315861047836
TCF7L2	0.018573	12	20	350	1000	1000	CD16_Mono	0.0344866840909091
MEIS3	0.018725	10	12	500	1000	1000	CD16_Mono	0.0346900793650794
GFI1	0.018866	96	900	100	1000	1000	CD16_Mono	0.0347942635135135
THAP11	0.018908	39	42	800	1000	1000	CD16_Mono	0.0347942635135135
LEF1	0.018909	33	190	125	1000	1000	CD16_Mono	0.0347942635135135
ESRRG	0.019087	5	9	200	1000	1000	CD16_Mono	0.0350428741573034
STAT5B	0.019262	86	600	125	1000	1000	CD16_Mono	0.0351618644444444
SREBF1(MA0829.2)	0.019298	35	170	150	1000	1000	CD16_Mono	0.0351618644444444
ERG	0.019309	11	11	700	1000	1000	CD16_Mono	0.0351618644444444
ZNF416	0.019328	78	88	800	1000	1000	CD16_Mono	0.0351618644444444
NOTO	0.019367	39	400	75	1000	1000	CD16_Mono	0.0351618644444444
ATF2	0.019654	20	22	700	1000	1000	CD16_Mono	0.0356038093126386
STAT1	0.019823	31	36	700	1000	1000	CD16_Mono	0.0358305110619469
FOXO1::ELK3	0.019948	13	30	250	1000	1000	CD16_Mono	0.0359768565121413
E2F4	0.020318	224	300	700	1000	1000	CD16_Mono	0.0363426525423729
RARA::RXRG	0.020325	71	120	500	1000	1000	CD16_Mono	0.0363426525423729
MSX1	0.020362	18	500	25	1000	1000	CD16_Mono	0.0363426525423729
NR6A1	0.020362	18	500	25	1000	1000	CD16_Mono	0.0363426525423729
PGR	0.020425	67	800	75	1000	1000	CD16_Mono	0.0363426525423729
ARGFX	0.020968	36	36	900	1000	1000	CD16_Mono	0.0363426525423729
GATA6	0.020968	36	36	900	1000	1000	CD16_Mono	0.0363426525423729
HNF4A(MA1494.1)	0.020968	36	36	900	1000	1000	CD16_Mono	0.0363426525423729
MAFG	0.020968	36	36	900	1000	1000	CD16_Mono	0.0363426525423729
MEF2B	0.020968	36	36	900	1000	1000	CD16_Mono	0.0363426525423729
MIXL1	0.020968	36	36	900	1000	1000	CD16_Mono	0.0363426525423729
NOBOX	0.020968	36	36	900	1000	1000	CD16_Mono	0.0363426525423729
NR2E3	0.020968	36	36	900	1000	1000	CD16_Mono	0.0363426525423729
NRL	0.020968	36	36	900	1000	1000	CD16_Mono	0.0363426525423729
POU3F4	0.020968	36	36	900	1000	1000	CD16_Mono	0.0363426525423729
PRRX2	0.020968	36	36	900	1000	1000	CD16_Mono	0.0363426525423729
RORC	0.020968	36	36	900	1000	1000	CD16_Mono	0.0363426525423729
VAX1	0.020968	36	36	900	1000	1000	CD16_Mono	0.0363426525423729
HOXB2::ELK1	0.020996	110	240	400	1000	1000	CD16_Mono	0.0363426525423729
ERF::FOXI1	0.021141	53	54	900	1000	1000	CD16_Mono	0.0365162727272727
ATOH1(MA1467.1)	0.021327	165	900	175	1000	1000	CD16_Mono	0.0365286352201258
BCL6	0.021327	165	900	175	1000	1000	CD16_Mono	0.0365286352201258
STAT4	0.021327	165	900	175	1000	1000	CD16_Mono	0.0365286352201258
ZNF418	0.021327	165	900	175	1000	1000	CD16_Mono	0.0365286352201258
PKNOX2	0.021428	134	700	175	1000	1000	CD16_Mono	0.0366248451882845
ZKSCAN5	0.021614	164	250	600	1000	1000	CD16_Mono	0.0368656325678497
CREB3L1	0.021724	19	120	100	1000	1000	CD16_Mono	0.0369760583333333
JUN(MA0489.1)	0.022091	15	31	300	1000	1000	CD16_Mono	0.0375225509355509
TGIF2LX	0.022215	188	700	250	1000	1000	CD16_Mono	0.0376327453416149
TP53	0.022248	2	5	50	1000	1000	CD16_Mono	0.0376327453416149
CDX2	0.022372	2	2	150	1000	1000	CD16_Mono	0.0377369773195876
NHLH2	0.022402	195	230	800	1000	1000	CD16_Mono	0.0377369773195876
PTF1A	0.02255	49	68	600	1000	1000	CD16_Mono	0.0379081275720165
HOXC13	0.022638	165	500	300	1000	1000	CD16_Mono	0.0379779178644764
HSF1	0.022774	12	44	150	1000	1000	CD16_Mono	0.0381277827868852
GCM2	0.023124	6	19	125	1000	1000	CD16_Mono	0.0385557306122449
HOXD10	0.023124	6	19	125	1000	1000	CD16_Mono	0.0385557306122449
ETV5::FOXI1	0.023248	66	74	800	1000	1000	CD16_Mono	0.0386835356415479
FOXP2	0.023654	6	31	75	1000	1000	CD16_Mono	0.0392791016260163
JUN(MA0488.1)	0.023884	8	150	25	1000	1000	CD16_Mono	0.0395774606060606
ATOH7	0.023979	27	35	600	1000	1000	CD16_Mono	0.0395774606060606
BHLHE22(MA0818.2)	0.023979	27	35	600	1000	1000	CD16_Mono	0.0395774606060606
SPI1	0.02422	40	48	700	1000	1000	CD16_Mono	0.0398946370967742
GFI1B	0.024489	24	56	300	1000	1000	CD16_Mono	0.0402565653923541
RUNX3	0.024556	3	26	25	1000	1000	CD16_Mono	0.0402856465863454
CREB3	0.024819	19	70	175	1000	1000	CD16_Mono	0.040530375249501
ELF3	0.024843	6	8	350	1000	1000	CD16_Mono	0.040530375249501
RORA(MA0072.1)	0.024854	259	700	350	1000	1000	CD16_Mono	0.040530375249501
RAX2	0.02501	31	33	800	1000	1000	CD16_Mono	0.0405480652173913
VENTX	0.02501	31	33	800	1000	1000	CD16_Mono	0.0405480652173913
FOSL1::JUND(MA1143.1)	0.025018	37	600	50	1000	1000	CD16_Mono	0.0405480652173913
RFX4	0.025098	10	68	75	1000	1000	CD16_Mono	0.0405480652173913
PPARG	0.025113	96	110	800	1000	1000	CD16_Mono	0.0405480652173913
NANOG	0.02537	4	4	400	1000	1000	CD16_Mono	0.040845184675835
E2F1	0.025447	151	160	900	1000	1000	CD16_Mono	0.040845184675835
SREBF1	0.025447	151	160	900	1000	1000	CD16_Mono	0.040845184675835
MAFB	0.025535	92	96	900	1000	1000	CD16_Mono	0.040906068627451
NR3C1	0.025881	211	800	250	1000	1000	CD16_Mono	0.0409301288461538
PPARG::RXRA	0.025881	211	800	250	1000	1000	CD16_Mono	0.0409301288461538
FOXC1	0.025965	19	21	700	1000	1000	CD16_Mono	0.0409301288461538
SRY	0.026019	6	24	100	1000	1000	CD16_Mono	0.0409301288461538
IRF1	0.026036	43	47	800	1000	1000	CD16_Mono	0.0409301288461538
ETV5::FOXO1	0.026051	24	800	25	1000	1000	CD16_Mono	0.0409301288461538
HNF4G	0.026051	24	800	25	1000	1000	CD16_Mono	0.0409301288461538
OLIG1	0.026051	24	800	25	1000	1000	CD16_Mono	0.0409301288461538
VAX2	0.026051	24	25	800	1000	1000	CD16_Mono	0.0409301288461538
ZNF586	0.026051	24	800	25	1000	1000	CD16_Mono	0.0409301288461538
RHOXF1	0.026779	5	8	250	1000	1000	CD16_Mono	0.041822619047619
PBX2	0.026811	3	3	300	1000	1000	CD16_Mono	0.041822619047619
MXI1	0.026818	10	35	150	1000	1000	CD16_Mono	0.041822619047619
EOMES	0.026875	129	800	150	1000	1000	CD16_Mono	0.041822619047619
NKX2-5	0.026875	129	800	150	1000	1000	CD16_Mono	0.041822619047619
GSC	0.027704	10	10	700	1000	1000	CD16_Mono	0.0429233301886792
NFATC1	0.027783	2	3	100	1000	1000	CD16_Mono	0.0429233301886792
POU6F2	0.027783	2	3	100	1000	1000	CD16_Mono	0.0429233301886792
FOXO1::FLI1	0.027844	20	600	25	1000	1000	CD16_Mono	0.0429233301886792
RXRA::VDR	0.027845	255	400	600	1000	1000	CD16_Mono	0.0429233301886792
E2F5	0.027913	170	200	800	1000	1000	CD16_Mono	0.042947120527307
SOX5	0.028008	4	24	50	1000	1000	CD16_Mono	0.0430122857142857
HOXB3	0.028104	27	400	50	1000	1000	CD16_Mono	0.0430225468164794
GSX1	0.02812	97	700	125	1000	1000	CD16_Mono	0.0430225468164794
ATF6	0.028546	5	24	75	1000	1000	CD16_Mono	0.043592676635514
TBX5	0.02888	134	400	300	1000	1000	CD16_Mono	0.0439220405904059
BCL6B	0.028935	141	300	423	1000	1000	CD16_Mono	0.0439220405904059
MGA::EVX1	0.029123	223	700	300	1000	1000	CD16_Mono	0.0439220405904059
NFIX(MA1528.1)	0.029123	223	300	700	1000	1000	CD16_Mono	0.0439220405904059
TGIF2	0.029123	223	700	300	1000	1000	CD16_Mono	0.0439220405904059
DMRTA1	0.029138	32	500	50	1000	1000	CD16_Mono	0.0439220405904059
STAT2	0.029138	32	500	50	1000	1000	CD16_Mono	0.0439220405904059
FLI1	0.029569	10	11	600	1000	1000	CD16_Mono	0.0444078547794118
GSC2	0.029569	10	11	600	1000	1000	CD16_Mono	0.0444078547794118
FOXO1	0.029751	11	35	175	1000	1000	CD16_Mono	0.0445992055045872
MYOD1	0.030071	4	49	25	1000	1000	CD16_Mono	0.0449963498168498
ZEB1	0.03015	6	99	25	1000	1000	CD16_Mono	0.045032084095064
TLX2	0.030383	17	24	500	1000	1000	CD16_Mono	0.0452972828467153
NR5A1	0.030511	8	14	300	1000	1000	CD16_Mono	0.045315
TWIST1	0.030511	8	14	300	1000	1000	CD16_Mono	0.045315
IRF2	0.030724	8	20	200	1000	1000	CD16_Mono	0.045315
DLX1	0.030773	49	900	50	1000	1000	CD16_Mono	0.045315
LHX2	0.030773	49	900	50	1000	1000	CD16_Mono	0.045315
ZNF354A	0.030773	49	900	50	1000	1000	CD16_Mono	0.045315
ZNF341	0.03081	85	600	125	1000	1000	CD16_Mono	0.045315
FOXP3	0.030874	8	31	125	1000	1000	CD16_Mono	0.045315
PRRX1	0.030954	24	31	600	1000	1000	CD16_Mono	0.045315
PITX2	0.031005	42	75	450	1000	1000	CD16_Mono	0.045315
PITX3	0.031005	42	75	450	1000	1000	CD16_Mono	0.045315
STAT5A	0.031076	132	600	200	1000	1000	CD16_Mono	0.0453376642857143
GABPA	0.031171	164	500	300	1000	1000	CD16_Mono	0.0453564
LMX1B	0.031384	115	700	150	1000	1000	CD16_Mono	0.0453564
ASCL1(MA1631.1)	0.031528	22	100	150	1000	1000	CD16_Mono	0.0453564
FOXO4	0.031566	10	31	175	1000	1000	CD16_Mono	0.0453564
ATF1	0.031596	23	24	800	1000	1000	CD16_Mono	0.0453564
EMX1	0.031596	23	24	800	1000	1000	CD16_Mono	0.0453564
EMX2	0.031596	23	24	800	1000	1000	CD16_Mono	0.0453564
ESX1	0.031596	23	24	800	1000	1000	CD16_Mono	0.0453564
SHOX	0.031596	23	24	800	1000	1000	CD16_Mono	0.0453564
BSX	0.031644	22	700	25	1000	1000	CD16_Mono	0.0453564
CREB1	0.032066	5	10	200	1000	1000	CD16_Mono	0.0458205594405594
EBF1	0.03208	54	250	175	1000	1000	CD16_Mono	0.0458205594405594
NR2F1(MA0017.2)	0.032295	39	200	150	1000	1000	CD16_Mono	0.0460342621527778
PAX2	0.032353	169	180	900	1000	1000	CD16_Mono	0.0460342621527778
TEAD3	0.03242	7	63	50	1000	1000	CD16_Mono	0.0460342621527778
ARID5B	0.032455	32	32	900	1000	1000	CD16_Mono	0.0460342621527778
NR3C2	0.032835	108	800	125	1000	1000	CD16_Mono	0.0464121020761246
RORB	0.032835	108	800	125	1000	1000	CD16_Mono	0.0464121020761246
FOXP1	0.033214	21	31	500	1000	1000	CD16_Mono	0.0468667322970639
FERD3L	0.033299	14	23	400	1000	1000	CD16_Mono	0.0468853941480206
NEUROG2(MA1642.1)	0.033342	11	19	350	1000	1000	CD16_Mono	0.0468853941480206
ZFP14	0.033674	151	200	700	1000	1000	CD16_Mono	0.0472670873287671
ONECUT3	0.033738	13	21	400	1000	1000	CD16_Mono	0.0472670873287671
NFIX(MA0671.1)	0.033787	12	40	175	1000	1000	CD16_Mono	0.0472670873287671
HOXA5	0.034162	18	20	700	1000	1000	CD16_Mono	0.0474665884353742
HOXB2	0.034162	18	20	700	1000	1000	CD16_Mono	0.0474665884353742
HOXC8	0.034162	18	20	700	1000	1000	CD16_Mono	0.0474665884353742
HOXD3	0.034162	18	20	700	1000	1000	CD16_Mono	0.0474665884353742
TAL1	0.034263	15	15	800	1000	1000	CD16_Mono	0.0475260967741936
FOS(MA0476.1)	0.034991	3	15	50	1000	1000	CD16_Mono	0.0479658506711409
FOS::JUN(MA0099.3)	0.034991	3	15	50	1000	1000	CD16_Mono	0.0479658506711409
FOS::JUNB	0.034991	3	15	50	1000	1000	CD16_Mono	0.0479658506711409
FOS::JUND	0.034991	3	15	50	1000	1000	CD16_Mono	0.0479658506711409
FOSB	0.034991	3	15	50	1000	1000	CD16_Mono	0.0479658506711409
FOSL1	0.034991	3	15	50	1000	1000	CD16_Mono	0.0479658506711409
FOSL1::JUNB	0.034991	3	15	50	1000	1000	CD16_Mono	0.0479658506711409
FOXD3	0.035489	17	21	600	1000	1000	CD16_Mono	0.0485670234505863
DMRTC2	0.035769	149	800	175	1000	1000	CD16_Mono	0.0488683494983278
SOX10	0.036572	23	38	450	1000	1000	CD16_Mono	0.0497200915141431
NFE2L1	0.036575	41	700	50	1000	1000	CD16_Mono	0.0497200915141431
PDX1	0.036575	41	700	50	1000	1000	CD16_Mono	0.0497200915141431
NKX3-1	0.03681	6	51	50	1000	1000	CD16_Mono	0.0499564285714286
CUX2	0.037983	11	50	125	1000	1000	CD16_Mono	0.0514168940397351
ZNF394	0.038012	37	190	150	1000	1000	CD16_Mono	0.0514168940397351
DLX3	0.038209	19	24	600	1000	1000	CD16_Mono	0.0515842475247525
JUNB(MA1140.2)	0.038262	22	23	800	1000	1000	CD16_Mono	0.0515842475247525
TBX15	0.038754	193	300	600	1000	1000	CD16_Mono	0.05210390625
MITF	0.038775	56	230	200	1000	1000	CD16_Mono	0.05210390625
TEAD2	0.038961	10	23	250	1000	1000	CD16_Mono	0.0522678768472906
FOXN3	0.039089	3	31	25	1000	1000	CD16_Mono	0.0523536278688525
ZNF675	0.039282	10	110	50	1000	1000	CD16_Mono	0.0525260130932897
NKX2-3	0.039604	210	800	250	1000	1000	CD16_Mono	0.0528255700325733
NR2C2(MA1536.1)	0.039684	70	170	350	1000	1000	CD16_Mono	0.0528255700325733
TGIF2LY	0.0397	78	700	100	1000	1000	CD16_Mono	0.0528255700325733
CEBPD	0.039877	4	18	75	1000	1000	CD16_Mono	0.0529748113821138
HIC2	0.040255	26	64	300	1000	1000	CD16_Mono	0.0533901542207792
ZNF274	0.040409	5	39	50	1000	1000	CD16_Mono	0.0535075413290113
RXRG(MA1556.1)	0.040521	18	160	75	1000	1000	CD16_Mono	0.0535536264090177
SOX4	0.040699	40	44	800	1000	1000	CD16_Mono	0.0535536264090177
MEF2A	0.040706	4	4	450	1000	1000	CD16_Mono	0.0535536264090177
RFX7	0.040706	4	4	450	1000	1000	CD16_Mono	0.0535536264090177
CBFB	0.040969	25	53	350	1000	1000	CD16_Mono	0.0538129790996785
ZNF324	0.041075	10	230	25	1000	1000	CD16_Mono	0.0538656099518459
LBX1	0.042636	3	3	350	1000	1000	CD16_Mono	0.0557337792
SATB1	0.042636	3	3	350	1000	1000	CD16_Mono	0.0557337792
PAX3(MA1546.1)	0.042722	2	3	125	1000	1000	CD16_Mono	0.0557569872204473
SOX15	0.042959	164	900	175	1000	1000	CD16_Mono	0.0558877436305732
ZSCAN4	0.042959	164	900	175	1000	1000	CD16_Mono	0.0558877436305732
PBX1	0.043635	12	48	150	1000	1000	CD16_Mono	0.0566769395866455
ZNF250	0.043801	5	6	407	1000	1000	CD16_Mono	0.0568022492063492
ERF::NHLH1	0.043951	66	800	75	1000	1000	CD16_Mono	0.0569064453248811
MEF2C	0.044129	38	300	100	1000	1000	CD16_Mono	0.056964131121643
NR1I3	0.044135	13	46	175	1000	1000	CD16_Mono	0.056964131121643
OLIG3	0.044724	33	53	500	1000	1000	CD16_Mono	0.0574803176100629
FOXA1	0.044746	17	19	700	1000	1000	CD16_Mono	0.0574803176100629
FOXA3	0.044746	17	19	700	1000	1000	CD16_Mono	0.0574803176100629
NFIC(MA0161.2)	0.046578	9	33	150	1000	1000	CD16_Mono	0.0597229561128527
CEBPA	0.046638	13	18	500	1000	1000	CD16_Mono	0.0597229561128527
CREB3L4(MA1475.1)	0.047671	6	110	25	1000	1000	CD16_Mono	0.0609502456964006
NKX2-1	0.048513	95	210	400	1000	1000	CD16_Mono	0.0619181972049689
NFE2	0.048753	118	900	125	1000	1000	CD16_Mono	0.0619181972049689
ZIM3	0.048753	118	900	125	1000	1000	CD16_Mono	0.0619181972049689
SOX18	0.048807	95	900	100	1000	1000	CD16_Mono	0.0619181972049689
ZNF211	0.048807	95	900	100	1000	1000	CD16_Mono	0.0619181972049689
FOXE1	0.049241	33	36	800	1000	1000	CD16_Mono	0.0623719333333333
HOXA6	0.049399	1	2	25	1000	1000	CD16_Mono	0.0623786445131376
TP63	0.049399	1	2	25	1000	1000	CD16_Mono	0.0623786445131376
NKX2-8	0.05	1	1	50	1000	1000	CD16_Mono	0.0630401234567901
CEBPG(MA0838.1)	0.050251	5	21	100	1000	1000	CD16_Mono	0.0632589630200308
SIX1	0.050429	3	4	250	1000	1000	CD16_Mono	0.0633853738461539
FOXH1	0.050972	30	77	300	1000	1000	CD16_Mono	0.0639694685099846
RUNX2	0.051536	150	160	900	1000	1000	CD16_Mono	0.0642644490106545
BNC2	0.051644	2	15	25	1000	1000	CD16_Mono	0.0642644490106545
SNAI2	0.051644	2	15	25	1000	1000	CD16_Mono	0.0642644490106545
LHX3	0.051679	17	500	25	1000	1000	CD16_Mono	0.0642644490106545
MSX2	0.051679	17	500	25	1000	1000	CD16_Mono	0.0642644490106545
PRDM6	0.051679	17	500	25	1000	1000	CD16_Mono	0.0642644490106545
FEZF1	0.051959	2	4	100	1000	1000	CD16_Mono	0.0645144422492401
ZNF652	0.053581	20	26	600	1000	1000	CD16_Mono	0.0664246877828054
RARB(MA1552.1)	0.053815	5	85	25	1000	1000	CD16_Mono	0.0664246877828054
FOXA2	0.053904	13	13	800	1000	1000	CD16_Mono	0.0664246877828054
FOXK2	0.053904	13	13	800	1000	1000	CD16_Mono	0.0664246877828054
LHX5	0.053904	13	13	800	1000	1000	CD16_Mono	0.0664246877828054
TCF7	0.054083	48	400	100	1000	1000	CD16_Mono	0.0665448960843373
BARX1	0.054602	24	32	600	1000	1000	CD16_Mono	0.0670824571428571
HOXB8	0.05471	12	20	400	1000	1000	CD16_Mono	0.0671142192192192
SNAI1	0.055239	7	15	250	1000	1000	CD16_Mono	0.0676615637181409
HOXD13	0.05583	20	21	800	1000	1000	CD16_Mono	0.0682830988023952
SNAI3	0.055952	15	200	50	1000	1000	CD16_Mono	0.0682877865671642
ZBTB12	0.056001	93	140	600	1000	1000	CD16_Mono	0.0682877865671642
NR2F2	0.056163	221	700	300	1000	1000	CD16_Mono	0.0683832652757079
BCL11A	0.056666	23	27	700	1000	1000	CD16_Mono	0.0688930386904762
BHLHA15(MA0607.2)	0.057366	32	35	800	1000	1000	CD16_Mono	0.0695371246290801
NEUROG2(MA0669.1)	0.057366	32	35	800	1000	1000	CD16_Mono	0.0695371246290801
NFYC	0.057458	3	5	200	1000	1000	CD16_Mono	0.0695454607407407
ELF1	0.057563	104	110	900	1000	1000	CD16_Mono	0.0695694837278107
HOXB4	0.058634	209	800	250	1000	1000	CD16_Mono	0.0706668849557522
JUN::JUNB(MA1133.1)	0.058644	26	28	800	1000	1000	CD16_Mono	0.0706668849557522
SMAD2	0.058999	9	210	25	1000	1000	CD16_Mono	0.0709899602356407
CUX1	0.059775	26	31	700	1000	1000	CD16_Mono	0.0716072947214076
GATA1	0.059775	26	31	700	1000	1000	CD16_Mono	0.0716072947214076
OTX2	0.059775	26	31	700	1000	1000	CD16_Mono	0.0716072947214076
E2F2	0.060425	60	170	300	1000	1000	CD16_Mono	0.0722132583941606
HOXA1	0.060482	2	3	150	1000	1000	CD16_Mono	0.0722132583941606
ZSCAN31	0.060546	79	230	300	1000	1000	CD16_Mono	0.0722132583941606
FOS(MA1951.1)	0.060913	7	72	50	1000	1000	CD16_Mono	0.0725450743440233
ATF3(MA0605.2)	0.062012	130	600	200	1000	1000	CD16_Mono	0.0737464395924309
ZNF384	0.062125	4	4	500	1000	1000	CD16_Mono	0.0737734375
MEF2D	0.062312	2	2	250	1000	1000	CD16_Mono	0.0738881044992743
E2F7	0.062784	69	400	150	1000	1000	CD16_Mono	0.0743398956521739
MEIS1(MA1639.1)	0.063712	3	3	400	1000	1000	CD16_Mono	0.0753295282199711
FOXB1	0.064634	17	31	400	1000	1000	CD16_Mono	0.0763092167630058
IRF8	0.064886	2	17	25	1000	1000	CD16_Mono	0.0763859682997118
IRF9	0.064886	2	17	25	1000	1000	CD16_Mono	0.0763859682997118
TEAD4	0.065967	12	23	350	1000	1000	CD16_Mono	0.0774670948275862
SOX12	0.065994	84	500	150	1000	1000	CD16_Mono	0.0774670948275862
ZNF350	0.066981	97	500	175	1000	1000	CD16_Mono	0.0783525207439199
HOXD4	0.067012	168	800	200	1000	1000	CD16_Mono	0.0783525207439199
JDP2(MA0656.1)	0.067036	7	150	25	1000	1000	CD16_Mono	0.0783525207439199
HOXD8	0.067256	19	20	800	1000	1000	CD16_Mono	0.0783853808844508
MEOX1	0.067256	19	20	800	1000	1000	CD16_Mono	0.0783853808844508
TEAD1	0.067691	4	13	125	1000	1000	CD16_Mono	0.0787799814814815
OLIG2(MA0678.1)	0.068372	18	30	450	1000	1000	CD16_Mono	0.0794593513513513
THRB(MA1576.1)	0.069046	62	71	800	1000	1000	CD16_Mono	0.0798542704225352
FOSL2	0.069265	50	140	300	1000	1000	CD16_Mono	0.0798542704225352
FOSL1::JUN(MA1128.1)	0.069396	25	900	25	1000	1000	CD16_Mono	0.0798542704225352
FOSL2::JUN(MA1130.1)	0.069396	25	900	25	1000	1000	CD16_Mono	0.0798542704225352
HIC1	0.069396	25	900	25	1000	1000	CD16_Mono	0.0798542704225352
LHX1	0.069396	25	900	25	1000	1000	CD16_Mono	0.0798542704225352
SMAD3	0.069396	25	900	25	1000	1000	CD16_Mono	0.0798542704225352
USF1	0.069862	4	7	250	1000	1000	CD16_Mono	0.0801232128851541
NFYA	0.069873	4	6	300	1000	1000	CD16_Mono	0.0801232128851541
FOSL2::JUND(MA1145.1)	0.07002	17	22	600	1000	1000	CD16_Mono	0.0801232128851541
NKX2-2	0.070022	3	6	175	1000	1000	CD16_Mono	0.0801232128851541
NKX6-1	0.070215	95	700	125	1000	1000	CD16_Mono	0.0802316853146853
GSX2	0.071034	19	600	25	1000	1000	CD16_Mono	0.0804711052631579
MTF1	0.071034	19	600	25	1000	1000	CD16_Mono	0.0804711052631579
NFIL3	0.071034	19	25	600	1000	1000	CD16_Mono	0.0804711052631579
TBX19	0.071034	19	600	25	1000	1000	CD16_Mono	0.0804711052631579
BATF	0.071114	11	35	200	1000	1000	CD16_Mono	0.0804711052631579
BATF3	0.071114	11	35	200	1000	1000	CD16_Mono	0.0804711052631579
BATF::JUN	0.071114	11	35	200	1000	1000	CD16_Mono	0.0804711052631579
DMRT3	0.072247	58	400	125	1000	1000	CD16_Mono	0.0816401092669433
TBP	0.072375	127	800	150	1000	1000	CD16_Mono	0.0816717886740331
NR1D2	0.073617	161	500	300	1000	1000	CD16_Mono	0.0829587434482759
DUXA	0.074297	50	210	200	1000	1000	CD16_Mono	0.0836097093663912
NKX2-4	0.075	1	1	75	1000	1000	CD16_Mono	0.084168956043956
ZNF528	0.075	1	1	75	1000	1000	CD16_Mono	0.084168956043956
HOXA7	0.0752	14	400	25	1000	1000	CD16_Mono	0.0841778602739726
ZNF490	0.075214	7	21	185	1000	1000	CD16_Mono	0.0841778602739726
DRGX	0.077317	24	24	900	1000	1000	CD16_Mono	0.0862950669398907
ZFP82	0.077317	24	24	900	1000	1000	CD16_Mono	0.0862950669398907
CREM	0.078102	135	160	800	1000	1000	CD16_Mono	0.0869336975476839
NR1H3	0.078102	135	160	800	1000	1000	CD16_Mono	0.0869336975476839
NFYB	0.078497	2	4	125	1000	1000	CD16_Mono	0.0872006160108548
FOS::JUN(MA1126.1)	0.078645	3	41	25	1000	1000	CD16_Mono	0.0872006160108548
ONECUT1	0.078662	163	900	175	1000	1000	CD16_Mono	0.0872006160108548
HNF1B	0.080874	2	3	175	1000	1000	CD16_Mono	0.0893198205128205
POU4F3	0.080874	2	3	175	1000	1000	CD16_Mono	0.0893198205128205
IRF4	0.080928	4	17	100	1000	1000	CD16_Mono	0.0893198205128205
SMAD5	0.081011	200	240	800	1000	1000	CD16_Mono	0.0893198205128205
SOX2	0.081506	13	19	500	1000	1000	CD16_Mono	0.0897444770889488
SCRT1	0.081638	47	400	100	1000	1000	CD16_Mono	0.0897688371467026
TCF7L1	0.081754	27	54	400	1000	1000	CD16_Mono	0.089775561827957
NEUROD1	0.081949	14	39	250	1000	1000	CD16_Mono	0.0898689033557047
FOXC2	0.083232	15	31	350	1000	1000	CD16_Mono	0.0911507322623829
ZBTB18	0.083341	18	21	700	1000	1000	CD16_Mono	0.0911507322623829
SOX8	0.083476	18	34	400	1000	1000	CD16_Mono	0.0911763262032085
JUND(MA0492.1)	0.085308	2	10	50	1000	1000	CD16_Mono	0.0930529185580774
GATA1::TAL1	0.086536	14	77	125	1000	1000	CD16_Mono	0.0942324101198402
HOXA4	0.08662	2	20	25	1000	1000	CD16_Mono	0.0942324101198402
ZBED2	0.08771	21	700	25	1000	1000	CD16_Mono	0.0950385543766578
ZFP42	0.08771	21	700	25	1000	1000	CD16_Mono	0.0950385543766578
ZNF680	0.08771	21	700	25	1000	1000	CD16_Mono	0.0950385543766578
HLF	0.088112	3	43	25	1000	1000	CD16_Mono	0.0953476874172185
GBX1	0.089044	5	98	25	1000	1000	CD16_Mono	0.0962287671957672
ZNF24	0.08951	29	32	800	1000	1000	CD16_Mono	0.0966045838837517
ERF::FOXO1	0.091132	2	7	75	1000	1000	CD16_Mono	0.0981358010540185
MYBL2	0.091169	14	49	200	1000	1000	CD16_Mono	0.0981358010540185
PAX3(MA0780.1)	0.092144	25	400	50	1000	1000	CD16_Mono	0.0990548
PAX9	0.09257	228	300	730	1000	1000	CD16_Mono	0.0993819842312746
MYBL1	0.093024	3	44	25	1000	1000	CD16_Mono	0.0997383307086614
YY1	0.094205	34	38	800	1000	1000	CD16_Mono	0.100872195281782
EN2	0.09536	23	800	25	1000	1000	CD16_Mono	0.101409464424321
ZNF563	0.09536	23	800	25	1000	1000	CD16_Mono	0.101409464424321
BACH1	0.095948	3	15	75	1000	1000	CD16_Mono	0.101409464424321
FOSB::JUNB(MA1135.1)	0.095948	3	15	75	1000	1000	CD16_Mono	0.101409464424321
FOSL1::JUND(MA1142.1)	0.095948	3	15	75	1000	1000	CD16_Mono	0.101409464424321
FOSL2::JUNB(MA1138.1)	0.095948	3	15	75	1000	1000	CD16_Mono	0.101409464424321
FOSL2::JUND(MA1144.1)	0.095948	3	15	75	1000	1000	CD16_Mono	0.101409464424321
JDP2(MA0655.1)	0.095948	3	15	75	1000	1000	CD16_Mono	0.101409464424321
JUN::JUNB(MA1132.1)	0.095948	3	15	75	1000	1000	CD16_Mono	0.101409464424321
JUND(MA0491.2)	0.095948	3	15	75	1000	1000	CD16_Mono	0.101409464424321
RARA(MA0729.1)	0.096743	117	900	125	1000	1000	CD16_Mono	0.10205964
SCRT2	0.096813	105	140	700	1000	1000	CD16_Mono	0.10205964
SOX13	0.097739	5	13	200	1000	1000	CD16_Mono	0.102903045103093
ZNF260	0.098551	4	24	75	1000	1000	CD16_Mono	0.103624410553411
FOSB::JUN	0.098778	4	72	25	1000	1000	CD16_Mono	0.103729596401028
GMEB2	0.10085	113	600	175	1000	1000	CD16_Mono	0.105769512195122
RARG(MA1553.1)	0.10139	76	700	100	1000	1000	CD16_Mono	0.106199525641026
FIGLA	0.10272	14	66	150	1000	1000	CD16_Mono	0.107454852752881
POU4F1	0.10371	2	3	200	1000	1000	CD16_Mono	0.108351751918159
VDR	0.10397	17	100	125	1000	1000	CD16_Mono	0.10848466155811
HOXB5	0.10473	17	20	700	1000	1000	CD16_Mono	0.109138278061224
TBXT	0.10523	250	400	600	1000	1000	CD16_Mono	0.109519630573248
DUX4	0.10804	29	36	700	1000	1000	CD16_Mono	0.112070861850444
POU4F2	0.10804	29	36	700	1000	1000	CD16_Mono	0.112070861850444
LMX1A	0.10823	35	36	900	1000	1000	CD16_Mono	0.112070861850444
POU6F1(MA0628.1)	0.10823	35	36	900	1000	1000	CD16_Mono	0.112070861850444
HNF1A(MA0046.2)	0.10943	23	28	700	1000	1000	CD16_Mono	0.113170012658228
TRIM28	0.11215	7	28	150	1000	1000	CD16_Mono	0.115836346396966
NKX6-3	0.11305	4	19	100	1000	1000	CD16_Mono	0.116618497474747
FOSL2::JUN(MA1131.1)	0.11421	11	150	50	1000	1000	CD16_Mono	0.117518350125945
FOSL2::JUNB(MA1139.1)	0.11421	11	150	50	1000	1000	CD16_Mono	0.117518350125945
IRF3	0.11611	16	17	800	1000	1000	CD16_Mono	0.119323106918239
FOXF2	0.11689	6	6	700	1000	1000	CD16_Mono	0.119973781407035
PRDM4	0.11746	2	12	50	1000	1000	CD16_Mono	0.120407553324969
HOXB6	0.119	20	20	900	1000	1000	CD16_Mono	0.121833333333333
ZFP28	0.11999	9	240	25	1000	1000	CD16_Mono	0.122693153942428
SOX3	0.13131	249	400	600	1000	1000	CD16_Mono	0.134045118601748
DBP	0.13142	5	16	175	1000	1000	CD16_Mono	0.134045118601748
OSR2	0.14315	34	73	400	1000	1000	CD16_Mono	0.145827369077307
NFIA	0.15	1	1	150	1000	1000	CD16_Mono	0.152615193026152
LHX6	0.15597	2	3	250	1000	1000	CD16_Mono	0.158491902985075
NFATC4	0.15761	206	800	250	1000	1000	CD16_Mono	0.159959465838509
ATF7	0.15889	6	150	25	1000	1000	CD16_Mono	0.161058473945409
PROX1	0.16582	4	87	25	1000	1000	CD16_Mono	0.167874770755886
JUNB(MA0490.2)	0.18289	3	15	100	1000	1000	CD16_Mono	0.184927141089109
FOSB::JUNB(MA1136.1)	0.20475	161	900	175	1000	1000	CD16_Mono	0.206519444444444
FOSL1::JUN(MA1129.1)	0.20475	161	900	175	1000	1000	CD16_Mono	0.206519444444444
IRF7	0.21222	7	20	250	1000	1000	CD16_Mono	0.213526773399015
TEF	0.21222	7	20	250	1000	1000	CD16_Mono	0.213526773399015
STAT1::STAT2	0.23841	105	500	200	1000	1000	CD16_Mono	0.239582988929889
SOX17	0.24819	36	38	900	1000	1000	CD16_Mono	0.249104705159705
MECOM	0.25102	109	700	150	1000	1000	CD16_Mono	0.251636
ZNF146	0.26326	1	12	25	1000	1000	CD16_Mono	0.26358262254902
SOX21	0.30177	31	36	812	1000	1000	CD16_Mono	0.30177
TP53	1.5383e-05	27	82	150	1000	1000	CD4_Naive	0.00463556722222222
RFX2	2.0218e-05	20	34	250	1000	1000	CD4_Naive	0.00463556722222222
NR4A2::RXRA	2.2616e-05	47	700	50	1000	1000	CD4_Naive	0.00463556722222222
ZNF574	3.0933e-05	25	90	125	1000	1000	CD4_Naive	0.00463556722222222
CTCF(MA1930.1)	3.5657e-05	39	220	100	1000	1000	CD4_Naive	0.00463556722222222
ZNF530	4.0809e-05	69	500	100	1000	1000	CD4_Naive	0.00463556722222222
PLAGL2	4.3155e-05	127	250	400	1000	1000	CD4_Naive	0.00463556722222222
ZBTB14	4.6046e-05	236	700	300	1000	1000	CD4_Naive	0.00463556722222222
SP4	5.1065e-05	272	700	350	1000	1000	CD4_Naive	0.00463556722222222
HOXC11	6.1871e-05	12	35	100	1000	1000	CD4_Naive	0.00472426536363636
TFAP2C(MA0814.2)	6.3607e-05	175	180	900	1000	1000	CD4_Naive	0.00472426536363636
TP63	7.3819e-05	32	170	100	1000	1000	CD4_Naive	0.00502584358333333
RFX7	8.793e-05	16	19	400	1000	1000	CD4_Naive	0.00552502085714286
HOXC12	9.4676e-05	4	4	100	1000	1000	CD4_Naive	0.00552502085714286
MAZ	0.00010163	105	700	125	1000	1000	CD4_Naive	0.00553544733333333
E2F1	0.00012435	138	250	450	1000	1000	CD4_Naive	0.006349621875
ZIC4	0.00013722	85	250	250	1000	1000	CD4_Naive	0.00659463176470588
KLF12	0.00016108	234	700	300	1000	1000	CD4_Naive	0.0069124736
ZIC1	0.00019139	49	210	150	1000	1000	CD4_Naive	0.0069124736
HOXA4	0.00019177	10	11	350	1000	1000	CD4_Naive	0.0069124736
POU2F2	0.00020708	5	9	75	1000	1000	CD4_Naive	0.0069124736
ATF4	0.00020774	10	20	150	1000	1000	CD4_Naive	0.0069124736
HINFP	0.00021152	176	500	300	1000	1000	CD4_Naive	0.0069124736
KLF15	0.00021152	176	500	300	1000	1000	CD4_Naive	0.0069124736
TCFL5	0.00021152	176	500	300	1000	1000	CD4_Naive	0.0069124736
GMEB2	0.00022451	6	8	150	1000	1000	CD4_Naive	0.007054795
HOXC10	0.00023399	4	4	125	1000	1000	CD4_Naive	0.00708036407407407
SP5	0.00024853	104	700	125	1000	1000	CD4_Naive	0.0071605824137931
DBP	0.00025417	9	17	150	1000	1000	CD4_Naive	0.0071605824137931
USF2	0.00026939	39	42	700	1000	1000	CD4_Naive	0.00733638766666667
CEBPG(MA1636.1)	0.00028463	9	20	125	1000	1000	CD4_Naive	0.00750137774193548
INSM1	0.00030772	227	500	400	1000	1000	CD4_Naive	0.00785647625
SMAD5	0.00032188	80	94	700	1000	1000	CD4_Naive	0.00796896848484848
OVOL2	0.00035117	10	30	100	1000	1000	CD4_Naive	0.00822719
HES2	0.00037321	252	500	450	1000	1000	CD4_Naive	0.00822719
NFIC(MA1527.1)	0.00037521	136	250	450	1000	1000	CD4_Naive	0.00822719
MEOX2	0.00038996	5	10	75	1000	1000	CD4_Naive	0.00822719
E2F2	0.00042665	204	300	600	1000	1000	CD4_Naive	0.00822719
HOXB3	0.0004412	8	13	175	1000	1000	CD4_Naive	0.00822719
MSANTD3	0.00044587	62	250	175	1000	1000	CD4_Naive	0.00822719
PRDM1	0.00045079	14	15	500	1000	1000	CD4_Naive	0.00822719
SCRT2	0.00045682	57	92	450	1000	1000	CD4_Naive	0.00822719
LBX1	0.00046188	11	11	500	1000	1000	CD4_Naive	0.00822719
TFAP2A(MA0003.4)	0.00048151	218	250	800	1000	1000	CD4_Naive	0.00822719
HOXD11	0.00048918	4	4	150	1000	1000	CD4_Naive	0.00822719
ZNF816	0.00049621	148	500	250	1000	1000	CD4_Naive	0.00822719
KLF10	0.00050103	268	700	350	1000	1000	CD4_Naive	0.00822719
EGR1	0.00051097	232	700	300	1000	1000	CD4_Naive	0.00822719
PRDM9	0.00051097	232	700	300	1000	1000	CD4_Naive	0.00822719
ZNF148	0.00051097	232	700	300	1000	1000	CD4_Naive	0.00822719
ZNF263	0.00053575	159	700	200	1000	1000	CD4_Naive	0.00822719
BARHL1	0.00053877	51	81	450	1000	1000	CD4_Naive	0.00822719
NFATC3	0.00056202	12	14	400	1000	1000	CD4_Naive	0.00822719
SMAD3	0.00056944	79	85	800	1000	1000	CD4_Naive	0.00822719
ZFP14	0.00057306	103	700	125	1000	1000	CD4_Naive	0.00822719
MNX1	0.00058058	4	9	50	1000	1000	CD4_Naive	0.00822719
ZNF320	0.00058838	251	500	450	1000	1000	CD4_Naive	0.00822719
ZNF417	0.00058838	251	500	450	1000	1000	CD4_Naive	0.00822719
PROX1	0.00059413	122	900	125	1000	1000	CD4_Naive	0.00822719
FOXH1	0.00062715	121	170	600	1000	1000	CD4_Naive	0.00846720049180328
E2F3	0.00063219	135	250	450	1000	1000	CD4_Naive	0.00846720049180328
HNF4A(MA1494.1)	0.00067053	80	95	700	1000	1000	CD4_Naive	0.008835855
ZNF341	0.0006864	40	61	450	1000	1000	CD4_Naive	0.00890140952380952
ZNF274	0.0007156	122	400	250	1000	1000	CD4_Naive	0.00913508125
ETV5::DRGX	0.00077835	195	700	250	1000	1000	CD4_Naive	0.00978326076923077
MNT	0.00080344	209	240	800	1000	1000	CD4_Naive	0.009816685
ZIC5	0.00081464	82	250	250	1000	1000	CD4_Naive	0.009816685
KLF7	0.00084003	267	700	350	1000	1000	CD4_Naive	0.009816685
MZF1	0.00084003	267	700	350	1000	1000	CD4_Naive	0.009816685
NKX6-1	0.00085331	10	23	150	1000	1000	CD4_Naive	0.009816685
NKX6-2	0.00085331	10	23	150	1000	1000	CD4_Naive	0.009816685
TFAP2C(MA0524.2)	0.00087785	231	700	300	1000	1000	CD4_Naive	0.009816685
PAX7	0.00089333	53	86	450	1000	1000	CD4_Naive	0.009816685
ZNF335	0.0008942	21	220	50	1000	1000	CD4_Naive	0.009816685
HOXD10	0.00091153	4	4	175	1000	1000	CD4_Naive	0.009816685
PDX1	0.00091318	9	13	250	1000	1000	CD4_Naive	0.009816685
MIXL1	0.00093203	4	10	50	1000	1000	CD4_Naive	0.00988920142857143
MAX	0.00095404	217	250	800	1000	1000	CD4_Naive	0.00999295743589744
EGR2	0.0010058	145	900	150	1000	1000	CD4_Naive	0.0101822407407407
TAF1	0.0010058	145	900	150	1000	1000	CD4_Naive	0.0101822407407407
EGR3	0.0010095	121	700	150	1000	1000	CD4_Naive	0.0101822407407407
RFX5	0.0010514	32	52	400	1000	1000	CD4_Naive	0.0104755341463415
HOXD9	0.0011595	5	8	125	1000	1000	CD4_Naive	0.0111155380530973
WT1	0.0011961	64	700	75	1000	1000	CD4_Naive	0.0111155380530973
ARNT	0.0012205	43	400	75	1000	1000	CD4_Naive	0.0111155380530973
TBX20	0.001232	63	230	200	1000	1000	CD4_Naive	0.0111155380530973
TFAP2A(MA0810.1)	0.0012328	165	210	700	1000	1000	CD4_Naive	0.0111155380530973
KLF8	0.0012678	139	600	200	1000	1000	CD4_Naive	0.0111155380530973
EPAS1	0.0012759	142	400	300	1000	1000	CD4_Naive	0.0111155380530973
TP73	0.0012759	142	300	400	1000	1000	CD4_Naive	0.0111155380530973
EVX1	0.0012936	6	10	150	1000	1000	CD4_Naive	0.0111155380530973
EVX2	0.0012936	6	10	150	1000	1000	CD4_Naive	0.0111155380530973
PRDM14	0.0013206	26	30	600	1000	1000	CD4_Naive	0.0111155380530973
CTCFL	0.0013548	146	500	250	1000	1000	CD4_Naive	0.0111155380530973
EGR4	0.00136	194	700	250	1000	1000	CD4_Naive	0.0111155380530973
KLF1	0.00136	194	700	250	1000	1000	CD4_Naive	0.0111155380530973
MYC	0.00136	194	250	700	1000	1000	CD4_Naive	0.0111155380530973
MYCN	0.00136	194	250	700	1000	1000	CD4_Naive	0.0111155380530973
E2F8	0.0013968	249	500	450	1000	1000	CD4_Naive	0.0111155380530973
GABPA	0.0014058	81	250	250	1000	1000	CD4_Naive	0.0111155380530973
KLF14	0.0014226	24	700	25	1000	1000	CD4_Naive	0.0111155380530973
BARHL2	0.0014448	48	71	500	1000	1000	CD4_Naive	0.0111155380530973
HOXA10	0.0014624	16	150	50	1000	1000	CD4_Naive	0.0111155380530973
ELK1	0.0014688	263	400	600	1000	1000	CD4_Naive	0.0111155380530973
TFAP2B(MA0811.1)	0.0014729	230	700	300	1000	1000	CD4_Naive	0.0111155380530973
ZNF669	0.0014729	230	700	300	1000	1000	CD4_Naive	0.0111155380530973
ZNF701	0.0014729	230	700	300	1000	1000	CD4_Naive	0.0111155380530973
ZNF692	0.0014781	37	240	100	1000	1000	CD4_Naive	0.0111155380530973
ZFP57	0.0014856	172	500	300	1000	1000	CD4_Naive	0.0111155380530973
ALX3	0.0015214	5	10	100	1000	1000	CD4_Naive	0.0111155380530973
CDX4	0.0015374	3	4	75	1000	1000	CD4_Naive	0.0111155380530973
GRHL1	0.0015374	3	4	75	1000	1000	CD4_Naive	0.0111155380530973
PAX6	0.0015374	3	4	75	1000	1000	CD4_Naive	0.0111155380530973
ZNF549	0.001603	58	240	175	1000	1000	CD4_Naive	0.0114415215517241
KLF9	0.0016216	7	12	175	1000	1000	CD4_Naive	0.0114415215517241
NFATC4	0.0016245	8	8	450	1000	1000	CD4_Naive	0.0114415215517241
ETS1	0.001724	51	240	150	1000	1000	CD4_Naive	0.0120385299145299
SIN3A	0.0017454	37	120	200	1000	1000	CD4_Naive	0.0120846762711864
NFIX(MA0671.1)	0.0017638	40	600	50	1000	1000	CD4_Naive	0.0121094504201681
MYBL1	0.0017967	12	15	400	1000	1000	CD4_Naive	0.0122248647540984
CRX	0.0018237	20	500	25	1000	1000	CD4_Naive	0.0122248647540984
SMAD2	0.0018255	223	500	400	1000	1000	CD4_Naive	0.0122248647540984
KLF6	0.0018461	7	11	200	1000	1000	CD4_Naive	0.012262306504065
PPARG	0.0018913	9	40	75	1000	1000	CD4_Naive	0.0124612266129032
HOXB4	0.0019338	9	11	350	1000	1000	CD4_Naive	0.0125390047619048
HOXD4	0.0019338	9	11	350	1000	1000	CD4_Naive	0.0125390047619048
HLF	0.0019571	4	23	25	1000	1000	CD4_Naive	0.012590162992126
E2F4	0.0020057	141	300	400	1000	1000	CD4_Naive	0.01280200703125
ETV2::FIGLA	0.0020215	186	240	700	1000	1000	CD4_Naive	0.0128028333333333
KLF4	0.0020384	4	12	50	1000	1000	CD4_Naive	0.01281056
E2F5	0.0021008	157	230	600	1000	1000	CD4_Naive	0.0129758823529412
TFAP2B(MA0812.1)	0.0021037	248	500	450	1000	1000	CD4_Naive	0.0129758823529412
ETV1	0.0021258	52	300	125	1000	1000	CD4_Naive	0.0129758823529412
ERF::NHLH1	0.002152	191	220	800	1000	1000	CD4_Naive	0.0129758823529412
RBPJ	0.002152	191	220	800	1000	1000	CD4_Naive	0.0129758823529412
YY2	0.00216	47	96	350	1000	1000	CD4_Naive	0.0129758823529412
HIF1A	0.0022126	14	37	175	1000	1000	CD4_Naive	0.0131193623188406
MBD2	0.002216	265	700	350	1000	1000	CD4_Naive	0.0131193623188406
PLAG1	0.0022395	11	35	125	1000	1000	CD4_Naive	0.0131352887323944
RXRA::VDR	0.0022529	58	62	800	1000	1000	CD4_Naive	0.0131352887323944
NR1I2	0.0022825	105	500	175	1000	1000	CD4_Naive	0.0131352887323944
FOXB1	0.002283	56	86	500	1000	1000	CD4_Naive	0.0131352887323944
ZBTB17	0.0023127	193	700	250	1000	1000	CD4_Naive	0.0132131181818182
FOSB::JUNB(MA1136.1)	0.0023374	10	20	200	1000	1000	CD4_Naive	0.0132337096551724
FOXJ2::ELF1	0.0023487	113	190	500	1000	1000	CD4_Naive	0.0132337096551724
POU6F1(MA1549.1)	0.0023736	5	5	300	1000	1000	CD4_Naive	0.0132824054794521
ESR2	0.0024142	229	700	300	1000	1000	CD4_Naive	0.0134176965986395
ZNF329	0.002431	80	180	350	1000	1000	CD4_Naive	0.013419777027027
LHX2	0.0025811	12	19	300	1000	1000	CD4_Naive	0.0141527429530201
ZNF682	0.0026174	5	41	25	1000	1000	CD4_Naive	0.0141811721854305
SALL4	0.002621	3	12	25	1000	1000	CD4_Naive	0.0141811721854305
FOSL2::JUN(MA1131.1)	0.002639	25	51	300	1000	1000	CD4_Naive	0.014184625
ARNT::HIF1A	0.0026802	132	250	450	1000	1000	CD4_Naive	0.0142667298701299
ETV5::FOXI1	0.0026892	149	190	700	1000	1000	CD4_Naive	0.0142667298701299
LHX1	0.0027259	8	16	175	1000	1000	CD4_Naive	0.0143615070063694
POU1F1	0.0027598	4	9	75	1000	1000	CD4_Naive	0.0143615070063694
POU2F1	0.0027598	4	9	75	1000	1000	CD4_Naive	0.0143615070063694
PAX3(MA0780.1)	0.0027912	28	86	200	1000	1000	CD4_Naive	0.0144329772151899
ZNF418	0.0029461	69	800	75	1000	1000	CD4_Naive	0.0151381364779874
SHOX	0.0029988	7	13	175	1000	1000	CD4_Naive	0.0153126225
ZFX	0.003055	82	700	100	1000	1000	CD4_Naive	0.015502701863354
KLF17	0.0031166	106	250	350	1000	1000	CD4_Naive	0.0155474103658537
ERF::FIGLA	0.0031209	247	500	450	1000	1000	CD4_Naive	0.0155474103658537
SP8	0.0031209	247	500	450	1000	1000	CD4_Naive	0.0155474103658537
BHLHE41	0.0032035	28	42	450	1000	1000	CD4_Naive	0.0158621787878788
HES1	0.0032611	196	500	350	1000	1000	CD4_Naive	0.0160501126506024
HNF1B	0.0032918	144	900	150	1000	1000	CD4_Naive	0.0160766376470588
ZNF582	0.0033267	215	250	800	1000	1000	CD4_Naive	0.0160766376470588
GSX2	0.0033452	7	10	250	1000	1000	CD4_Naive	0.0160766376470588
LMX1B	0.0033452	7	10	250	1000	1000	CD4_Naive	0.0160766376470588
NRF1	0.0034108	144	500	250	1000	1000	CD4_Naive	0.0162392507772021
DMRT3	0.0034583	49	57	700	1000	1000	CD4_Naive	0.0162392507772021
MECP2	0.0034882	264	700	350	1000	1000	CD4_Naive	0.0162392507772021
ZBTB33	0.0034882	264	700	350	1000	1000	CD4_Naive	0.0162392507772021
PHOX2B	0.0035087	52	80	500	1000	1000	CD4_Naive	0.0162392507772021
ETV3	0.0035328	170	500	300	1000	1000	CD4_Naive	0.0162392507772021
THAP1	0.0035328	170	500	300	1000	1000	CD4_Naive	0.0162392507772021
E2F6	0.0035577	19	210	50	1000	1000	CD4_Naive	0.0162392507772021
ZBTB32	0.0036084	3	4	100	1000	1000	CD4_Naive	0.0162392507772021
CREB3L4(MA1475.1)	0.0036155	16	23	400	1000	1000	CD4_Naive	0.0162392507772021
ZNF350	0.0036166	77	500	125	1000	1000	CD4_Naive	0.0162392507772021
IRF6	0.0036446	71	72	900	1000	1000	CD4_Naive	0.0162392507772021
KLF2	0.0036849	7	12	200	1000	1000	CD4_Naive	0.0162392507772021
POU3F3	0.0037008	28	60	300	1000	1000	CD4_Naive	0.0162392507772021
RUNX2	0.0037501	116	120	900	1000	1000	CD4_Naive	0.0162392507772021
NFIL3	0.0037823	9	23	150	1000	1000	CD4_Naive	0.0162392507772021
ZNF354C	0.0037897	21	22	700	1000	1000	CD4_Naive	0.0162392507772021
PAX2	0.0037948	167	900	175	1000	1000	CD4_Naive	0.0162392507772021
PBX2	0.0037992	51	86	450	1000	1000	CD4_Naive	0.0162392507772021
EMX1	0.0038108	9	13	300	1000	1000	CD4_Naive	0.0162392507772021
VAX1	0.0038108	9	13	300	1000	1000	CD4_Naive	0.0162392507772021
ZNF467	0.0038291	192	700	250	1000	1000	CD4_Naive	0.0162392507772021
HOXD12	0.0038362	4	4	250	1000	1000	CD4_Naive	0.0162392507772021
NKX2-2	0.0038958	79	250	250	1000	1000	CD4_Naive	0.0164065391752577
BHLHE40	0.0040324	41	43	800	1000	1000	CD4_Naive	0.0168947220512821
FOXO1::ELK1	0.0040778	6	8	250	1000	1000	CD4_Naive	0.0169395338235294
OSR1	0.0040976	48	63	600	1000	1000	CD4_Naive	0.0169395338235294
NR1D1	0.0041813	10	40	100	1000	1000	CD4_Naive	0.0169395338235294
EMX2	0.0042074	12	23	250	1000	1000	CD4_Naive	0.0169395338235294
RFX3	0.0042096	23	41	352	1000	1000	CD4_Naive	0.0169395338235294
ELF1	0.0042173	44	250	125	1000	1000	CD4_Naive	0.0169395338235294
NFIX(MA1528.1)	0.0042173	44	250	125	1000	1000	CD4_Naive	0.0169395338235294
HOXC8	0.0042297	5	10	125	1000	1000	CD4_Naive	0.0169395338235294
MEOX1	0.0042297	5	10	125	1000	1000	CD4_Naive	0.0169395338235294
CREB3	0.0043321	33	34	800	1000	1000	CD4_Naive	0.0170873033175355
XBP1	0.0043321	33	34	800	1000	1000	CD4_Naive	0.0170873033175355
LHX6	0.0043397	4	10	75	1000	1000	CD4_Naive	0.0170873033175355
JUN::JUNB(MA1133.1)	0.0043881	8	17	175	1000	1000	CD4_Naive	0.0170873033175355
ZIC3	0.0044	45	160	200	1000	1000	CD4_Naive	0.0170873033175355
CTCF(MA1929.1)	0.0044009	36	98	250	1000	1000	CD4_Naive	0.0170873033175355
TFAP2A(MA0872.1)	0.004413	94	220	350	1000	1000	CD4_Naive	0.0170873033175355
EOMES	0.0044758	50	900	50	1000	1000	CD4_Naive	0.0170875168224299
HES7	0.0044758	50	900	50	1000	1000	CD4_Naive	0.0170875168224299
KLF5	0.0044758	50	900	50	1000	1000	CD4_Naive	0.0170875168224299
ELF4	0.004553	29	250	75	1000	1000	CD4_Naive	0.0172519384259259
KLF3	0.0045611	246	500	450	1000	1000	CD4_Naive	0.0172519384259259
RXRB(MA0855.1)	0.0045865	14	18	450	1000	1000	CD4_Naive	0.0172680668202765
NKX2-5	0.004623	92	250	300	1000	1000	CD4_Naive	0.0173256467889908
TCF21(MA1568.1)	0.0046944	118	250	400	1000	1000	CD4_Naive	0.017333165625
ATF3(MA0605.2)	0.0047177	5	16	75	1000	1000	CD4_Naive	0.017333165625
SP1	0.0047345	137	700	175	1000	1000	CD4_Naive	0.017333165625
ZNF143	0.0047391	7	90	25	1000	1000	CD4_Naive	0.017333165625
NFIC::TLX1	0.0047513	79	210	300	1000	1000	CD4_Naive	0.017333165625
PTF1A	0.0047523	39	600	50	1000	1000	CD4_Naive	0.017333165625
THRB(MA1574.1)	0.0048164	47	800	50	1000	1000	CD4_Naive	0.0174798234513274
NR2C2(MA0504.1)	0.0048353	195	500	350	1000	1000	CD4_Naive	0.0174798234513274
FOXQ1	0.0049402	8	56	50	1000	1000	CD4_Naive	0.0175550256410256
ESRRA	0.0049489	29	41	500	1000	1000	CD4_Naive	0.0175550256410256
ETV2::FOXI1	0.0049983	260	400	600	1000	1000	CD4_Naive	0.0175550256410256
TFAP4::ETV1	0.0049983	260	400	600	1000	1000	CD4_Naive	0.0175550256410256
ZNF547	0.0050231	130	190	600	1000	1000	CD4_Naive	0.0175550256410256
ZNF343	0.0050243	90	500	150	1000	1000	CD4_Naive	0.0175550256410256
ZNF610	0.0050243	90	500	150	1000	1000	CD4_Naive	0.0175550256410256
FOXA3	0.005028	32	72	300	1000	1000	CD4_Naive	0.0175550256410256
TEF	0.0051954	7	16	150	1000	1000	CD4_Naive	0.0180487762711864
ZBED2	0.0052136	12	37	150	1000	1000	CD4_Naive	0.0180487762711864
FOXO1::ELF1	0.0052837	3	3	175	1000	1000	CD4_Naive	0.0181998188
EN1	0.0053542	8	13	250	1000	1000	CD4_Naive	0.0181998188
ESX1	0.0053542	8	13	250	1000	1000	CD4_Naive	0.0181998188
LBX2	0.0053542	8	13	250	1000	1000	CD4_Naive	0.0181998188
GLIS2	0.0054675	155	700	200	1000	1000	CD4_Naive	0.0181998188
ZNF282	0.0054675	155	700	200	1000	1000	CD4_Naive	0.0181998188
SREBF1	0.0054758	8	29	100	1000	1000	CD4_Naive	0.0181998188
VENTX	0.0055273	8	57	50	1000	1000	CD4_Naive	0.0181998188
ZNF76	0.0055273	8	57	50	1000	1000	CD4_Naive	0.0181998188
MLXIPL	0.0055556	2	2	75	1000	1000	CD4_Naive	0.0181998188
POU4F1	0.0055556	2	2	75	1000	1000	CD4_Naive	0.0181998188
POU5F1B	0.0055556	2	2	75	1000	1000	CD4_Naive	0.0181998188
RFX1	0.0055649	28	55	339	1000	1000	CD4_Naive	0.0181998188
ZSCAN4	0.0055691	27	230	75	1000	1000	CD4_Naive	0.0181998188
ALX1	0.0056063	37	75	350	1000	1000	CD4_Naive	0.0182483948207171
RAX2	0.0056473	6	11	175	1000	1000	CD4_Naive	0.0183089051587302
HOXA2	0.0056928	9	11	400	1000	1000	CD4_Naive	0.0183110929133858
HOXC4	0.0056928	9	11	400	1000	1000	CD4_Naive	0.0183110929133858
RXRG(MA0856.1)	0.0057652	12	18	350	1000	1000	CD4_Naive	0.018471248627451
LYL1	0.005789	97	900	100	1000	1000	CD4_Naive	0.01847505078125
GCM2	0.0058227	136	200	600	1000	1000	CD4_Naive	0.0185102953307393
NKX6-3	0.0058664	10	10	600	1000	1000	CD4_Naive	0.0185738665384615
ZKSCAN5	0.0059028	6	18	100	1000	1000	CD4_Naive	0.0185738665384615
PAX1	0.0059109	70	220	250	1000	1000	CD4_Naive	0.0185738665384615
FERD3L	0.0060225	161	240	600	1000	1000	CD4_Naive	0.0188520402298851
VSX2	0.0060535	227	700	300	1000	1000	CD4_Naive	0.0188733097014925
NR2F1(MA1537.1)	0.0060757	5	13	100	1000	1000	CD4_Naive	0.0188733097014925
NR2F1(MA1538.1)	0.0061761	43	700	50	1000	1000	CD4_Naive	0.0188733097014925
NR2F6(MA1539.1)	0.0061761	43	700	50	1000	1000	CD4_Naive	0.0188733097014925
SP3	0.0061761	43	700	50	1000	1000	CD4_Naive	0.0188733097014925
CTCF(MA0139.1)	0.0061797	97	230	350	1000	1000	CD4_Naive	0.0188733097014925
CREB3L4(MA1474.1)	0.006191	103	500	175	1000	1000	CD4_Naive	0.0188733097014925
HOXB6	0.0063056	8	120	25	1000	1000	CD4_Naive	0.0191512089219331
TFDP1	0.0063662	81	700	100	1000	1000	CD4_Naive	0.0191991985239852
PATZ1	0.0063684	29	400	50	1000	1000	CD4_Naive	0.0191991985239852
GSC2	0.0065671	245	500	450	1000	1000	CD4_Naive	0.01972544375
ELK3	0.0066281	198	300	600	1000	1000	CD4_Naive	0.0197482269090909
ZBTB48	0.0066281	198	600	300	1000	1000	CD4_Naive	0.0197482269090909
HOXA1	0.0066472	13	23	300	1000	1000	CD4_Naive	0.0197482269090909
NFYA	0.0067351	171	180	900	1000	1000	CD4_Naive	0.0199195179856115
ZKSCAN1	0.006778	118	700	150	1000	1000	CD4_Naive	0.0199195179856115
ZSCAN22	0.006778	118	700	150	1000	1000	CD4_Naive	0.0199195179856115
EBF3	0.0068178	4	32	25	1000	1000	CD4_Naive	0.0199646688172043
ETV4	0.0068948	51	190	200	1000	1000	CD4_Naive	0.0200551848056537
GRHL2	0.0069469	3	4	125	1000	1000	CD4_Naive	0.0200551848056537
MLX	0.0069469	3	4	125	1000	1000	CD4_Naive	0.0200551848056537
POU2F3	0.0069469	3	4	125	1000	1000	CD4_Naive	0.0200551848056537
FOS(MA0476.1)	0.0070121	42	78	400	1000	1000	CD4_Naive	0.0201721327464789
FLI1::DRGX	0.0071215	2	3	50	1000	1000	CD4_Naive	0.0203753559027778
ATF7	0.0071682	134	140	900	1000	1000	CD4_Naive	0.0203753559027778
RXRA	0.0071825	62	700	75	1000	1000	CD4_Naive	0.0203753559027778
SP9	0.0071825	62	700	75	1000	1000	CD4_Naive	0.0203753559027778
ISL2	0.0072159	9	150	25	1000	1000	CD4_Naive	0.0203992743944637
HOXD3	0.0072512	7	11	250	1000	1000	CD4_Naive	0.0204283690721649
SRF	0.0072762	259	400	600	1000	1000	CD4_Naive	0.0204283690721649
NFYC	0.0076043	77	95	700	1000	1000	CD4_Naive	0.0212595071428571
ELK4	0.0076503	64	250	200	1000	1000	CD4_Naive	0.0212595071428571
ZBTB7A	0.0076503	64	250	200	1000	1000	CD4_Naive	0.0212595071428571
ZNF410	0.0077125	63	400	125	1000	1000	CD4_Naive	0.0213597033898305
ZNF667	0.0078824	85	95	800	1000	1000	CD4_Naive	0.0216895857142857
ARNT2	0.0079274	142	250	500	1000	1000	CD4_Naive	0.0216895857142857
TBX18	0.0079544	120	900	125	1000	1000	CD4_Naive	0.0216895857142857
CEBPG(MA0838.1)	0.0079868	4	4	300	1000	1000	CD4_Naive	0.0216895857142857
POU2F1::SOX2	0.0079868	4	4	300	1000	1000	CD4_Naive	0.0216895857142857
HOXA6	0.0079909	3	9	50	1000	1000	CD4_Naive	0.0216895857142857
SREBF2(MA0828.2)	0.0080601	27	42	450	1000	1000	CD4_Naive	0.0216958888888889
POU3F1	0.008095	27	60	300	1000	1000	CD4_Naive	0.0216958888888889
SOX8	0.0081146	7	99	25	1000	1000	CD4_Naive	0.0216958888888889
MAFA	0.008126	262	700	350	1000	1000	CD4_Naive	0.0216958888888889
SP2	0.008126	262	700	350	1000	1000	CD4_Naive	0.0216958888888889
FOXA2	0.0081971	39	72	400	1000	1000	CD4_Naive	0.0216979638095238
GLI3	0.0082097	199	400	450	1000	1000	CD4_Naive	0.0216979638095238
VAX2	0.0082106	10	23	200	1000	1000	CD4_Naive	0.0216979638095238
DLX1	0.0083149	10	19	250	1000	1000	CD4_Naive	0.0216979638095238
FOXK1	0.0083386	23	700	25	1000	1000	CD4_Naive	0.0216979638095238
NR2C2(MA1536.1)	0.0083386	23	700	25	1000	1000	CD4_Naive	0.0216979638095238
ZFP82	0.0083386	23	700	25	1000	1000	CD4_Naive	0.0216979638095238
PPARD	0.0083441	68	800	75	1000	1000	CD4_Naive	0.0216979638095238
POU6F2	0.0083658	3	5	100	1000	1000	CD4_Naive	0.0216979638095238
PITX1	0.0084297	8	61	50	1000	1000	CD4_Naive	0.0217945091772152
HMBOX1	0.0087445	21	21	800	1000	1000	CD4_Naive	0.0225370867507886
NFYB	0.008811	91	190	400	1000	1000	CD4_Naive	0.0226257777429467
ZNF740	0.0088343	15	41	200	1000	1000	CD4_Naive	0.0226257777429467
NR2E3	0.0088986	16	70	125	1000	1000	CD4_Naive	0.022719238125
RREB1	0.009016	154	700	200	1000	1000	CD4_Naive	0.0228782835403727
NR1H2::RXRA	0.0090169	110	800	125	1000	1000	CD4_Naive	0.0228782835403727
ETV5::FIGLA	0.009052	205	240	800	1000	1000	CD4_Naive	0.0228962352941176
TBX15	0.0091312	143	900	150	1000	1000	CD4_Naive	0.0230252790123457
FOSL1::JUN(MA1129.1)	0.0092913	9	20	200	1000	1000	CD4_Naive	0.0233568987692308
ZNF354A	0.009386	89	800	100	1000	1000	CD4_Naive	0.0234536464831804
PAX4	0.0093872	99	700	125	1000	1000	CD4_Naive	0.0234536464831804
PRRX1	0.0095007	5	10	150	1000	1000	CD4_Naive	0.0235305873111782
UNCX	0.0095007	5	10	150	1000	1000	CD4_Naive	0.0235305873111782
HES6	0.0095332	166	900	175	1000	1000	CD4_Naive	0.0235305873111782
SOX12	0.0095332	166	900	175	1000	1000	CD4_Naive	0.0235305873111782
ELF5	0.0096675	37	210	125	1000	1000	CD4_Naive	0.0237364261261261
TFEB	0.0096747	47	200	175	1000	1000	CD4_Naive	0.0237364261261261
KLF13	0.0097245	110	210	450	1000	1000	CD4_Naive	0.0237814881305638
FLI1	0.0097704	48	240	150	1000	1000	CD4_Naive	0.0237814881305638
ZSCAN29	0.0097908	197	300	600	1000	1000	CD4_Naive	0.0237814881305638
USF1	0.0098095	43	210	150	1000	1000	CD4_Naive	0.0237814881305638
ZFP28	0.0099099	2	2	100	1000	1000	CD4_Naive	0.0239538115384615
FOSL1::JUND(MA1143.1)	0.010042	12	17	400	1000	1000	CD4_Naive	0.0241527113702624
NFATC1	0.010087	5	5	400	1000	1000	CD4_Naive	0.0241527113702624
SATB1	0.010087	5	5	400	1000	1000	CD4_Naive	0.0241527113702624
TCF12(MA1648.1)	0.010126	193	500	350	1000	1000	CD4_Naive	0.0241527113702624
SIX1	0.01014	13	16	500	1000	1000	CD4_Naive	0.0241527113702624
ZBED1	0.010305	8	17	200	1000	1000	CD4_Naive	0.0244176434782609
CREB1	0.010311	14	19	450	1000	1000	CD4_Naive	0.0244176434782609
ZNF502	0.010503	40	400	75	1000	1000	CD4_Naive	0.0247541609195402
RARB(MA1552.1)	0.010535	27	39	500	1000	1000	CD4_Naive	0.0247541609195402
NR1H4	0.010544	18	24	500	1000	1000	CD4_Naive	0.0247541609195402
STAT4	0.010582	6	39	50	1000	1000	CD4_Naive	0.0247721891117479
FOSL2::JUNB(MA1139.1)	0.010643	13	24	300	1000	1000	CD4_Naive	0.0248079373219373
GLIS1	0.010658	101	700	128	1000	1000	CD4_Naive	0.0248079373219373
ZNF680	0.010858	115	500	200	1000	1000	CD4_Naive	0.0251398659217877
BARX2	0.010985	71	600	100	1000	1000	CD4_Naive	0.0251398659217877
HESX1	0.010985	71	600	100	1000	1000	CD4_Naive	0.0251398659217877
ARGFX	0.011016	3	10	50	1000	1000	CD4_Naive	0.0251398659217877
DRGX	0.011016	3	10	50	1000	1000	CD4_Naive	0.0251398659217877
LHX5	0.011016	3	10	50	1000	1000	CD4_Naive	0.0251398659217877
ZNF264	0.011016	3	10	50	1000	1000	CD4_Naive	0.0251398659217877
TLX2	0.01122	6	11	200	1000	1000	CD4_Naive	0.0255340947075209
NEUROD1	0.011253	103	600	150	1000	1000	CD4_Naive	0.0255380583333333
RARG(MA1553.1)	0.011475	38	50	600	1000	1000	CD4_Naive	0.0258806694214876
RELA	0.01148	147	220	600	1000	1000	CD4_Naive	0.0258806694214876
PAX5	0.011499	4	37	25	1000	1000	CD4_Naive	0.0258806694214876
FOS(MA1951.1)	0.011534	14	21	400	1000	1000	CD4_Naive	0.0258881263736264
PHOX2A	0.01169	38	71	400	1000	1000	CD4_Naive	0.0261663835616438
[truncated: 7,805 more rows]
